# Supplementary material for: Accumulation of mutations in antibody and CD8 T cell epitopes in a B cell depleted lymphoma patient with chronic SARS-CoV-2 infection
Source: Nat Commun. 2022 Sep 23;13:5586. doi: 10.1038/s41467-022-32772-5 (PMC9508331; doi:10.1038/s41467-022-32772-5)
Supplement: Supplementary file 4 — Supplementary Data 1 [file 41467_2022_32772_MOESM4_ESM.xlsx]

## Sheet: GISAID accession numbers Fig2a
Virus name	Accession No.	Collected	Originating laboratory	Submitting laboratory	Authors
Algeria/G0638_2264/2020	EPI_ISL_418241	2020-03-02	NIC Viral Respiratory Unit - Institut Pasteur of Algeria	National Reference Center for Viruses of Respiratory Infections, Institut Pasteur, Paris	Mélanie Albert et al
Algeria/G0640_2265/2020	EPI_ISL_418242	2020-03-08	NIC Viral Respiratory Unit - Institut Pasteur of Algeria	National Reference Center for Viruses of Respiratory Infections, Institut Pasteur, Paris	Mélanie Albert et al
Algeria/G0860_2262/2020	EPI_ISL_420037	2020-03-02	NIC Viral Respiratory Unit - Institut Pasteur of Algeria	National Reference Center for Viruses of Respiratory Infections, Institut Pasteur, Paris	Mélanie Albert et al
Argentina/C1374/2020	EPI_ISL_420599	2020-03-18	Servicio Virosis Respiratorias-Departamento Virología-INEI	Instituto Nacional Enfermedades Infecciosas C.G.Malbran	Baumeister E. et al
Argentina/PAIS_A006/2020	EPI_ISL_430798	2020-03-28	Departamento de Biología y genética molecular, IACA Laboratorios.	Área de Secuenciación del Laboratorio de Virología del Hospital de Niños Dr. Ricardo Gutierrez	Nabaes Jodar et al
Argentina/PAIS_A009/2020	EPI_ISL_430801	2020-03-31	Laboratorio de Virología del Hospital de Niños Dr. Ricardo Gutierrez	Área de Secuenciación del Laboratorio de Virología del Hospital de Niños Dr. Ricardo Gutierrez	Nabaes Jodar et al
Argentina/PAIS_A013/2020	EPI_ISL_430804	2020-04-01	Laboratorio de Virología del Hospital de Niños Dr. Ricardo Gutierrez	Área de Secuenciación del Laboratorio de Virología del Hospital de Niños Dr. Ricardo Gutierrez	Nabaes Jodar et al
Argentina/PAIS_A016/2020	EPI_ISL_430807	2020-04-02	Laboratorio de Virología del Hospital de Niños Dr. Ricardo Gutierrez	Área de Secuenciación del Laboratorio de Virología del Hospital de Niños Dr. Ricardo Gutierrez	Nabaes Jodar et al
Argentina/PAIS_A018/2020	EPI_ISL_430809	2020-04-04	Laboratorio de Virología del Hospital de Niños Dr. Ricardo Gutierrez	Área de Secuenciación del Laboratorio de Virología del Hospital de Niños Dr. Ricardo Gutierrez	Nabaes Jodar et al
Argentina/PAIS_A020/2020	EPI_ISL_430811	2020-04-11	Laboratorio de Virología del Hospital de Niños Dr. Ricardo Gutierrez	Área de Secuenciación del Laboratorio de Virología del Hospital de Niños Dr. Ricardo Gutierrez	Nabaes Jodar et al
Argentina/PAIS_A027/2020	EPI_ISL_430818	2020-04-19	Laboratorio de Virología del Hospital de Niños Dr. Ricardo Gutierrez	Área de Secuenciación del Laboratorio de Virología del Hospital de Niños Dr. Ricardo Gutierrez	Nabaes Jodar et al
Australia/NSW01/2020	EPI_ISL_407893	2020-01-24	Centre for Infectious Diseases and Microbiology Laboratory Services	NSW Health Pathology - Institute of Clinical Pathology and Medical Research; Westmead Hospital; University of Sydney	Eden J-S et al
Australia/NSW04/2020	EPI_ISL_417030	2020-01-24	Centre for Infectious Diseases and Microbiology Laboratory Services	NSW Health Pathology - Institute of Clinical Pathology and Medical Research; Westmead Hospital; University of Sydney	Eden J-S et al
Australia/NSW05/2020	EPI_ISL_412975	2020-02-28	Centre for Infectious Diseases and Microbiology Laboratory Services	NSW Health Pathology - Institute of Clinical Pathology and Medical Research; Westmead Hospital; University of Sydney	Eden J-S et al
Australia/NSW06/2020	EPI_ISL_413213	2020-02-29	Centre for Infectious Diseases and Microbiology Laboratory Services	NSW Health Pathology - Institute of Clinical Pathology and Medical Research; Westmead Hospital; University of Sydney	Eden J-S et al
Australia/NT01/2020	EPI_ISL_419831	2020-02-21	Royal Darwin Hospital	Victorian Infectious Diseases Reference Laboratory and Microbiological Diagnostic Unit Public Health Laboratory, Doherty Institute	Meumann et al
Australia/QLD01/2020	EPI_ISL_407894	2020-01-28	Pathology Queensland	Public Health Virology Laboratory	Ben Huang et al
Australia/SAP126/2020	EPI_ISL_451135	2020-03-21	SA Pathology	SA Pathology	Lex Leong et al
Australia/VIC01/2020	EPI_ISL_406844	2020-01-25	Monash Medical Centre	Collaboration between the University of Melbourne at The Peter Doherty Institute for Infection and Immunity, and the Victorian Infectious Disease Reference Laboratory	Caly et al
Australia/VIC02/2020	EPI_ISL_416410	2020-01-24	Victorian Infectious Diseases Reference Laboratory (VIDRL)	Victorian Infectious Diseases Reference Laboratory and Microbiological Diagnostic Unit Public Health Laboratory, Doherty Institute	Caly L. et al
Australia/VIC03/2020	EPI_ISL_416411	2020-01-25	Victorian Infectious Diseases Reference Laboratory (VIDRL)	Victorian Infectious Diseases Reference Laboratory and Microbiological Diagnostic Unit Public Health Laboratory, Doherty Institute	Caly L. et al
Australia/VIC1081/2020	EPI_ISL_430580	2020-04-06	Victorian Infectious Diseases Reference Laboratory (VIDRL)	Microbiological Diagnostic Unit Public Health Laboratory and Victorian Infectious Diseases Reference Laboratory, The Peter Doherty Institute for Infection and Immunity	Caly L. et al
Australia/VIC1105/2020	EPI_ISL_430586	2020-04-07	Victorian Infectious Diseases Reference Laboratory (VIDRL)	Microbiological Diagnostic Unit Public Health Laboratory and Victorian Infectious Diseases Reference Laboratory, The Peter Doherty Institute for Infection and Immunity	Caly L. et al
Australia/VIC1157/2020	EPI_ISL_430598	2020-04-09	Victorian Infectious Diseases Reference Laboratory (VIDRL)	Microbiological Diagnostic Unit Public Health Laboratory and Victorian Infectious Diseases Reference Laboratory, The Peter Doherty Institute for Infection and Immunity	Caly L. et al
Australia/VIC1247/2020	EPI_ISL_436113	2020-04-09	Victorian Infectious Diseases Reference Laboratory (VIDRL)	Microbiological Diagnostic Unit Public Health Laboratory and Victorian Infectious Diseases Reference Laboratory, Doherty Institute	Caly L. et al
Australia/VIC1510/2020	EPI_ISL_456475	2020-05-01	Victorian Infectious Diseases Reference Laboratory (VIDRL)	Microbiological Diagnostic Unit Public Health Laboratory and Victorian Infectious Diseases Reference Laboratory, Doherty Institute	Caly L. et al
Australia/VIC1513/2020	EPI_ISL_456477	2020-05-02	Victorian Infectious Diseases Reference Laboratory (VIDRL)	Microbiological Diagnostic Unit Public Health Laboratory and Victorian Infectious Diseases Reference Laboratory, Doherty Institute	Caly L. et al
Australia/VIC1558/2020	EPI_ISL_456481	2020-05-03	Victorian Infectious Diseases Reference Laboratory (VIDRL)	Microbiological Diagnostic Unit Public Health Laboratory and Victorian Infectious Diseases Reference Laboratory, Doherty Institute	Caly L. et al
Australia/VIC1611/2020	EPI_ISL_456521	2020-05-09	Victorian Infectious Diseases Reference Laboratory (VIDRL)	Microbiological Diagnostic Unit Public Health Laboratory and Victorian Infectious Diseases Reference Laboratory, Doherty Institute	Caly L. et al
Australia/VIC1641/2020	EPI_ISL_456544	2020-05-02	Victorian Infectious Diseases Reference Laboratory (VIDRL)	Microbiological Diagnostic Unit Public Health Laboratory and Victorian Infectious Diseases Reference Laboratory, Doherty Institute	Caly L. et al
Australia/VIC1655/2020	EPI_ISL_456557	2020-05-02	Victorian Infectious Diseases Reference Laboratory (VIDRL)	Microbiological Diagnostic Unit Public Health Laboratory and Victorian Infectious Diseases Reference Laboratory, Doherty Institute	Caly L. et al
Australia/VIC215/2020	EPI_ISL_419910	2020-03-20	Victorian Infectious Diseases Reference Laboratory (VIDRL)	Victorian Infectious Diseases Reference Laboratory and Microbiological Diagnostic Unit Public Health Laboratory, Doherty Institute	Caly L. et al
Australia/VIC326/2020	EPI_ISL_420017	2020-03-24	Microbiological Diagnostic Unit Public Health Laboratory	Microbiological Diagnostic Unit Public Health Laboratory	Seemann T. et al
Australia/VIC604/2020	EPI_ISL_426859	2020-03-26	Victorian Infectious Diseases Reference Laboratory (VIDRL)	Microbiological Diagnostic Unit Public Health Laboratory and Victorian Infectious Diseases Reference Laboratory, Doherty Institute	Caly L. et al
Australia/VIC718/2020	EPI_ISL_427002	2020-03-27	Victorian Infectious Diseases Reference Laboratory (VIDRL)	Microbiological Diagnostic Unit Public Health Laboratory and Victorian Infectious Diseases Reference Laboratory, Doherty Institute	Caly L. et al
Australia/VPRL014/2020	EPI_ISL_455603	2020-01-30	SA Pathology	VPRL	Beard et al
Austria/CeMM0002/2020	EPI_ISL_419655	2020-02-26	Center for Virology, Medical University of Vienna	Bergthaler laboratory, CeMM Research Center for Molecular Medicine of the Austrian Academy of Sciences	Alexandra Popa et al
Austria/CeMM0023/2020	EPI_ISL_437913	2020-03-09	Institut für Virologie am Department für Hygiene, Mikrobiologie und Public Health	Bergthaler laboratory, CeMM Research Center for Molecular Medicine of the Austrian Academy of Sciences	Alexandra Popa et al
Austria/CeMM0043/2020	EPI_ISL_437931	2020-03-09	Institut für Virologie am Department für Hygiene, Mikrobiologie und Public Health	Bergthaler laboratory, CeMM Research Center for Molecular Medicine of the Austrian Academy of Sciences	Alexandra Popa et al
Austria/CeMM0045/2020	EPI_ISL_437932	2020-02-24	Institut für Virologie am Department für Hygiene, Mikrobiologie und Public Health	Bergthaler laboratory, CeMM Research Center for Molecular Medicine of the Austrian Academy of Sciences	Alexandra Popa et al
Austria/CeMM0067/2020	EPI_ISL_437939	2020-04-06	Universitaetsklinik für Innere Medizin II Innsbruck	Bergthaler laboratory, CeMM Research Center for Molecular Medicine of the Austrian Academy of Sciences	Alexandra Popa et al
Austria/CeMM0125/2020	EPI_ISL_437981	2020-03-11	Institut für Virologie am Department für Hygiene, Mikrobiologie und Public Health	Bergthaler laboratory, CeMM Research Center for Molecular Medicine of the Austrian Academy of Sciences	Alexandra Popa et al
Austria/CeMM0147/2020	EPI_ISL_437995	2020-02-28	Center for Virology, Medical University of Vienna	Bergthaler laboratory, CeMM Research Center for Molecular Medicine of the Austrian Academy of Sciences	Alexandra Popa et al
Austria/CeMM0217/2020	EPI_ISL_438051	2020-03-16	Center for Virology, Medical University of Vienna	Bergthaler laboratory, CeMM Research Center for Molecular Medicine of the Austrian Academy of Sciences	Alexandra Popa et al
Austria/CeMM0243/2020	EPI_ISL_438073	2020-03-20	Center for Virology, Medical University of Vienna	Bergthaler laboratory, CeMM Research Center for Molecular Medicine of the Austrian Academy of Sciences	Alexandra Popa et al
Austria/Graz-MUG11/2020	EPI_ISL_437300	2020-04-14	Diagnostic- and Research Institute of Pathology, Medical University of Graz	Diagnostic- and Research Institute of Pathology, Medical University of Graz	Karl Kashofer et al
Austria/Graz-MUG15/2020	EPI_ISL_437301	2020-04-17	Diagnostic- and Research Institute of Pathology, Medical University of Graz	Diagnostic- and Research Institute of Pathology, Medical University of Graz	Karl Kashofer et al
Austria/Graz-MUG7/2020	EPI_ISL_437203	2020-04-06	Diagnostic- and Research Institute of Pathology, Medical University of Graz	Diagnostic- and Research Institute of Pathology, Medical University of Graz	Karl Kashofer et al
Austria/Graz-MUG9/2020	EPI_ISL_437299	2020-04-09	Diagnostic- and Research Institute of Pathology, Medical University of Graz	Diagnostic- and Research Institute of Pathology, Medical University of Graz	Karl Kashofer et al
Bangladesh/Akbiomed_01/2020	EPI_ISL_445244	2020-04-25	Akbiomed lab	Tejgaon College bmb lab	Md.Abdul kaium et al
Bangladesh/BARJ_CVASU_CTG_506/2020	EPI_ISL_450342	2020-05-08	Corona (COVID-19) Testing Laboratory and Bangladesh Institute of Tropical & Infectious Diseases	Basic and Applied Research on Jute Project	Rasel Ahmed et al
Bangladesh/BCSIR_NILMRC_002/2020	EPI_ISL_462091	2020-05-23	National Institute of Laboratory Medicine and Referral Center	Genomic Research Lab, BCSIR	Iffat Jahan et al
Bangladesh/CHRF_0001/2020	EPI_ISL_437912	2020-04-18	Child Health Research Foundation	Child Health Research Lab	Senjuti Saha et al
Bangladesh/DNAS_CPH_427/2020	EPI_ISL_445215	2020-04-28	DNA Solution Ltd.	DNA Solution Ltd.	Md. Imran Khan et al
Bangladesh/DNAS_CPH_466/2020	EPI_ISL_445216	2020-04-28	DNA Solution Ltd.	DNA Solution Ltd.	Md. Imran Khan et al
Bangladesh/DNAS_CPH_467/2020	EPI_ISL_445213	2020-04-28	DNA Solution Ltd	DNA Solution Ltd	Md. Imran Khan et al
Bangladesh/DNAS_CPH_471/2020	EPI_ISL_445214	2020-04-28	DNA Solution Ltd.	DNA Solution Ltd.	Md. Imran Khan et al
Bangladesh/DU_50740/2020	EPI_ISL_450839	2020-05-06	COVID-19 Laboratory Centre for Advanced Research in Sciences (CARS), University of Dhaka, Dhaka-1000, Bangladesh	DNA Solution Ltd	Sharif Akhteruzzaman et al
Bangladesh/DU_50768/2020	EPI_ISL_450843	2020-05-06	COVID-19 Laboratory	DNA Solution Ltd.	Sharif Akhteruzzaman et al
Bangladesh/DU_CARS_5586/2020	EPI_ISL_450841	2020-05-13	COVID-19 Laboratory	DNA Solution Ltd	Sharif Akhteruzzaman et al
Belgium/AO-04074040/2020	EPI_ISL_462258	2020-04-07	KU Leuven, Rega Institute, Clinical and Epidemiological Virology	KU Leuven, Rega Institute, Clinical and Epidemiological Virology	Tony Wawina-Bokalanga et al
Belgium/BA-02291/2020	EPI_ISL_415159	2020-02-29	KU Leuven, Clinical and Epidemiological Virology	KU Leuven, Clinical and Epidemiological Virology	Bert Vanmechelen et al
Belgium/DMM-0325180/2020	EPI_ISL_420437	2020-03-25	KU Leuven, Clinical and Epidemiological Virology	KU Leuven, Clinical and Epidemiological Virology	Joan Marti-Carreras et al
Belgium/GE-0317105/2020	EPI_ISL_420361	2020-03-17	KU Leuven, Clinical and Epidemiological Virology	KU Leuven, Clinical and Epidemiological Virology	Joan Marti-Carreras et al
Belgium/GHB-03021/2020	EPI_ISL_407976	2020-02-03	KU Leuven, Clinical and Epidemiological Virology	KU Leuven, Clinical and Epidemiological Virology	Bert Vanmechelen et al
Belgium/ITM_C451/2020	EPI_ISL_434377	2020-04-12	Hospital AZ Rivierenland	Institute of Tropical Medicine	Philippe Selhorst et al
Belgium/SG-0507420/2020	EPI_ISL_462274	2020-05-07	KU Leuven, Rega Institute, Clinical and Epidemiological Virology	KU Leuven, Rega Institute, Clinical and Epidemiological Virology	Tony Wawina-Bokalanga et al
Belgium/SN-0331360/2020	EPI_ISL_462214	2020-03-31	KU Leuven, Rega Institute, Clinical and Epidemiological Virology	KU Leuven, Rega Institute, Clinical and Epidemiological Virology	Tony Wawina-Bokalanga et al
Belgium/UGent-62/2020	EPI_ISL_451173	2020-04-05	Lab voor klinische biologie	Onderzoeksgroep Virologie	Laurens Lambrechts et al
Belgium/ULG-10063/2020	EPI_ISL_424665	2020-04-05	Department of Clinical Microbiology	GIGA Medical Genomics	Keith Durkin et al
Belgium/ULG-10081/2020	EPI_ISL_424640	2020-04-03	Department of Clinical Microbiology	GIGA Medical Genomics	Keith Durkin et al
Belgium/ULG-10170/2020	EPI_ISL_455958	2020-05-11	Department of Clinical Microbiology	GIGA Medical Genomics	Keith Durkin et al
Belgium/ULG-10180/2020	EPI_ISL_455968	2020-05-09	Department of Clinical Microbiology	GIGA Medical Genomics	Keith Durkin et al
Belgium/ULG-10191/2020	EPI_ISL_455979	2020-05-11	Department of Clinical Microbiology	GIGA Medical Genomics	Keith Durkin et al
Belgium/ULG-8595/2020	EPI_ISL_418634	2020-03-19	Department of Clinical Microbiology	GIGA Medical Genomics	Keith Durkin et al
Belgium/VGM-0402374/2020	EPI_ISL_462228	2020-04-02	KU Leuven, Rega Institute, Clinical and Epidemiological Virology	KU Leuven, Rega Institute, Clinical and Epidemiological Virology	Tony Wawina-Bokalanga et al
Bosnia-and-Herzegovina/01-Livno/2020	EPI_ISL_462753	2020-05-27	University Clinical Hospital of Mostar	University of Sarajevo Veterinary Faculty	Goletic et al
Bosnia-and-Herzegovina/ChVir7348/2020	EPI_ISL_462455	2020-03-20	Clinical Center, University of Sarajevo	Charite Universitatsmedizin Berlin, Institute of Virology	Victor M Corman et al
Bosnia-and-Herzegovina/ChVir7350/2020	EPI_ISL_462457	2020-03-20	Clinical Center, University of Sarajevo	Charite Universitatsmedizin Berlin, Institute of Virology	Victor M Corman et al
Bosnia-and-Herzegovina/ChVir7362/2020	EPI_ISL_462465	2020-03-25	Clinical Center, University of Sarajevo	Charite Universitatsmedizin Berlin, Institute of Virology	Victor M Corman et al
Bosnia-and-Herzegovina/ChVir7365/2020	EPI_ISL_462467	2020-03-26	Clinical Center, University of Sarajevo	Charite Universitatsmedizin Berlin, Institute of Virology	Victor M Corman et al
Bosnia-and-Herzegovina/ChVir7377/2020	EPI_ISL_462475	2020-03-30	Clinical Center, University of Sarajevo	Charite Universitatsmedizin Berlin, Institute of Virology	Victor M Corman et al
Bosnia-and-Herzegovina/ChVir7382/2020	EPI_ISL_462472	2020-04-01	Clinical Center, University of Sarajevo	Charite Universitatsmedizin Berlin, Institute of Virology	Victor M Corman et al
Bosnia-and-Herzegovina/ChVir7387/2020	EPI_ISL_462461	2020-04-11	Clinical Center, University of Sarajevo	Charite Universitatsmedizin Berlin, Institute of Virology	Victor M Corman et al
Bosnia-and-Herzegovina/ChVir7396/2020	EPI_ISL_462466	2020-04-21	Clinical Center, University of Sarajevo	Charite Universitatsmedizin Berlin, Institute of Virology	Victor M Corman et al
Bosnia-and-Herzegovina/ChVir7402/2020	EPI_ISL_462470	2020-04-22	Clinical Center, University of Sarajevo	Charite Universitatsmedizin Berlin, Institute of Virology	Victor M Corman et al
Brazil/AMBR-02/2020	EPI_ISL_417034	2020-03-16	Laboratorio de Ecologia de Doencas Transmissiveis na Amazonia, Instituto Leonidas e Maria Deane - Fiocruz Amazonia	Laboratorio de Ecologia de Doencas Transmissiveis na Amazonia, Instituto Leonidas e Maria Deane - Fiocruz Amazonia	Valdinete Nascimento et al
Brazil/AP164346-IEC/2020	EPI_ISL_458145	2020-04-20	﻿Evandro Chagas Institute	﻿Evandro Chagas Institute	Santos et al
Brazil/CV21/2020	EPI_ISL_429681	2020-03-16	Central Public Health Laboratory/Octávio Magalhães Institute (IOM) from the Ezequiel Dias Foundation (FUNED)	Instituto Octávio Magalhães / Fundação Ezequiel Dias (IOM/Funed)	Talita Adelino et al
Brazil/DF-891/2020	EPI_ISL_427298	2020-03-22	Instituto Oswaldo Cruz FIOCRUZ - Laboratory of Respiratory Viruses and Measles (LVRS)	Instituto Oswaldo Cruz FIOCRUZ - Laboratory of Respiratory Viruses and Measles (LVRS)	Paola Resende et al
Brazil/ES-225/2020	EPI_ISL_415128	2020-02-29	LACEN/ES - Laboratório Central de Saúde Pública do Espírito Santo	Instituto Oswaldo Cruz FIOCRUZ - Laboratory of Respiratory Viruses and Measles (LVRS)	Paola Resende et al
Brazil/RJ-1058/2020	EPI_ISL_456073	2020-04-01	Laboratory of Respiratory Viruses and Measles, Oswaldo Cruz Institute, FIOCRUZ	Laboratory of Respiratory Viruses and Measles, Oswaldo Cruz Institute, FIOCRUZ	Paola Resende et al
Brazil/RJ-2062/2020	EPI_ISL_456103	2020-04-16	Laboratory of Respiratory Viruses and Measles, Oswaldo Cruz Institute, FIOCRUZ	Laboratory of Respiratory Viruses and Measles, Oswaldo Cruz Institute, FIOCRUZ	Paola Resende et al
Brazil/RJ-314/2020	EPI_ISL_414045	2020-03-04	LACEN RJ - Laboratório Central de Saúde Pública Noel Nutels	Instituto Oswaldo Cruz FIOCRUZ - Laboratory of Respiratory Viruses and Measles (LVRS)	Paola Resende et al
Brazil/SC-769/2020	EPI_ISL_427306	2020-03-10	LACEN-SC - Laboratorio Central de Santa Catarina	Instituto Oswaldo Cruz FIOCRUZ - Laboratory of Respiratory Viruses and Measles (LVRS)	Paola Resende et al
Brazil/SPBR-01/2020	EPI_ISL_412964	2020-02-25	Hospital Israelita Albert Einstein	Instituto Adolfo Lutz Interdisciplinary Procedures Center Strategic Laboratory	Jaqueline Goes de Jesus et al
Brazil/SPBR-02/2020	EPI_ISL_413016	2020-02-28	Hospital Israelita Albert Einstein	Instituto Adolfo Lutz, Interdisciplinary Procedures Center, Strategic Laboratory	Jaqueline Goes de Jesus et al
Brazil/SPBR-05/2020	EPI_ISL_414016	2020-02-29	Hospital São Joaquim Beneficencia Portuguesa	Instituto Adolfo Lutz, Interdiciplinary Procedures Center, Strategic Laboratory	Claudio Tavares Sacchi et al
Brazil/SPBR-12/2020	EPI_ISL_416034	2020-03-04	Hospital Israelita Albert Einstein	Instituto Adolfo Lutz, Interdiciplinary Procedures Center, Strategic Laboratory	Claudio Tavares Sacchi et al
Brunei/1/2020	EPI_ISL_443187	2020-03-11	National Virology Reference Laboratory	National Public Health Laboratory, National Centre for Infectious Diseases	Mak Tze Minn et al
Brunei/2/2020	EPI_ISL_435674	2020-03-11	National Virology Reference Laboratory	National Public Health Laboratory, National Centre for Infectious Diseases	Mak Tze Minn et al
Brunei/3/2020	EPI_ISL_435675	2020-03-11	National Virology Reference Laboratory	National Public Health Laboratory, National Centre for Infectious Diseases	Mak Tze Minn et al
Brunei/4/2020	EPI_ISL_435676	2020-03-21	National Virology Reference Laboratory	National Public Health Laboratory, National Centre for Infectious Diseases	Mak Tze Minn et al
Brunei/5/2020	EPI_ISL_435677	2020-03-21	National Virology Reference Laboratory	National Public Health Laboratory, National Centre for Infectious Diseases	Mak Tze Minn et al
Cambodia/0012/2020	EPI_ISL_411902	2020-01-27	Virology Unit, Institut Pasteur du Cambodge.	Virology Unit, Institut Pasteur du Cambodge (Sequencing done by: Jessica E Manning/Jennifer A Bohl at Malaria and Vector Research Research Laboratory, National Institute of Allergy and Infectious Diseases and Vida Ahyong from Chan-Zuckerberg Biohub)	Erik A Karlsson et al
Canada/BC_17397/2020	EPI_ISL_415580	2020-02-28	BCCDC Public Health Laboratory	BCCDC Public Health Laboratory	Harrigan et al
Canada/BC_37_0-2/2020	EPI_ISL_412965	2020-02-16	BCCDC Public Health Laboratory	BCCDC Public Health Laboratory	Harrigan et al
Canada/BC_6502001/2020	EPI_ISL_418840	2020-03-12	BCCDC Public Health Laboratory	BCCDC Public Health Laboratory	Harrigan et al
Canada/BC_69243/2020	EPI_ISL_415577	2020-02-20	BCCDC Public Health Laboratory	BCCDC Public Health Laboratory	Harrigan et al
Canada/ON_ON-VIDO-01-2/2020	EPI_ISL_425177	2020-01-23	Public Health Ontario	Public Health Agency of Canada - National Microbiology Laboratory	Amrit S. Boese et al
Canada/ON_PHL2445/2020	EPI_ISL_413014	2020-01-25	Public Health Ontario Laboratory	Ontario Agency for Health Protection and Promotion (OAHPP)	Alireza Eshaghi et al
Canada/ON_PHL3917/2020	EPI_ISL_418322	2020-03-08	Public Health Ontario Laboratories	Public Health Ontario Laboratories	Alireza Eshaghi et al
Canada/ON_PHL4181/2020	EPI_ISL_418327	2020-01-25	Public Health Ontario Laboratories	Public Health Ontario Laboratories	Alireza Eshaghi et al
Canada/ON_PHL5472/2020	EPI_ISL_418325	2020-02-20	Public Health Ontario Laboratories	Public Health Ontario Laboratories	Alireza Eshaghi et al
Canada/ON_SHSC-01/2020	EPI_ISL_450747	2020-02-26	Sunnybrook Health Sciences Centre	Department of Laboratory Medicine and Molecular Diagnostics, Sunnybrook Health Sciences Centre	Jalees A. Nasir et al
Canada/ON_VIDO-01/2020	EPI_ISL_413015	2020-01-23	Public Health Ontario Laboratory	National Microbiology Laboratory	Shari Tyson et al
Canada/QC_AC3/2020	EPI_ISL_444507	2020-04-06	Laboratoire de microbiologie, Hopital de Verdun	Smith Laboratory, Centre de Recherche CHU Sainte-Justine	Martin Smith et al
Canada/QC_AC7/2020	EPI_ISL_444510	2020-04-06	Laboratoire de microbiologie, Hopital de Verdun	Smith Laboratory, Centre de Recherche CHU Sainte-Justine	Martin Smith et al
Canada/QC-AJ2/2020	EPI_ISL_450638	2020-04-08	Laboratoire de microbiologie, Hopital de Verdun	Smith Laboratory, Centre de Recherche CHU Sainte-Justine	Martin Smith et al
Canada/Qc-L00240857/2020	EPI_ISL_450306	2020-03-27	CSSS Haut-Richelieu/Rouville (Hôpital)	Laboratoire de santé publique du Québec	Sandrine Moreira et al
Canada/Qc-L00241355/2020	EPI_ISL_450318	2020-03-27	Hôpital Pierre-Boucher	Laboratoire de santé publique du Québec	Sandrine Moreira et al
canine/HongKong/20-03695/2020	EPI_ISL_450403	2020-03-18		School of Public Health	Sit et al
Chile/Punta_Arenas_11/2020	EPI_ISL_445292	2020-03-22	CLINICA MAGALLANES S.A.	Instituto de Salud Publica de Chile	Andrés E Castillo et al
Chile/Punta_Arenas_7/2020	EPI_ISL_445288	2020-03-20	HOSPITAL REG.LAUTARO NAVARRO AVARIA	Instituto de Salud Publica de Chile	Andrés E Castillo et al
Chile/Punta_Arenas_9/2020	EPI_ISL_445290	2020-03-21	CLINICA MAGALLANES S.A.	Instituto de Salud Publica de Chile	Andrés E Castillo et al
Chile/Santiago_12/2020	EPI_ISL_445255	2020-03-10	CLINICA ALEMANA DE SANTIAGO S.A.	Instituto de Salud Publica de Chile	Andrés E Castillo et al
Chile/Santiago_18/2020	EPI_ISL_445261	2020-03-11	INTEGRAMEDICA LAB. CLINICO LTDA.	Instituto de Salud Publica de Chile	Andrés E Castillo et al
Chile/Santiago_26/2020	EPI_ISL_445305	2020-03-16	HOSPITAL DE CARABINEROS	Instituto de Salud Publica de Chile	Andrés E Castillo et al
Chile/Santiago_35/2020	EPI_ISL_445314	2020-03-17	HOSPITAL EL CARMEN DR.LUIS VALENTIN F.	Instituto de Salud Publica de Chile	Andrés E Castillo et al
Chile/Santiago_52/2020	EPI_ISL_445349	2020-04-01	HOSPITAL SAN JUAN DE DIOS	Instituto de Salud Publica de Chile	Andrés E Castillo et al
Chile/Santiago_54/2020	EPI_ISL_445350	2020-04-01	HOSPITAL SAN JUAN DE DIOS	Instituto de Salud Publica de Chile	Andrés E Castillo et al
Chile/Santiago_55/2020	EPI_ISL_445351	2020-04-02	HOSPITAL SAN JUAN DE DIOS	Instituto de Salud Publica de Chile	Andrés E Castillo et al
Chile/Santiago_6/2020	EPI_ISL_445249	2020-03-09	CLINICA SANTA MARIA S.A.	Instituto de Salud Publica de Chile	Andrés E Castillo et al
Chile/Santiago_74/2020	EPI_ISL_445370	2020-04-05	HOSPITAL DE CARABINEROS	Instituto de Salud Publica de Chile	Andrés E Castillo et al
Chile/Santiago_76/2020	EPI_ISL_445373	2020-04-03	HOSPITAL SAN JUAN DE DIOS	Instituto de Salud Publica de Chile	Andrés E Castillo et al
Chile/Santiago_77/2020	EPI_ISL_445374	2020-04-04	HOSPITAL SAN JUAN DE DIOS	Instituto de Salud Publica de Chile	Andrés E Castillo et al
Chile/Santiago_78/2020	EPI_ISL_445375	2020-04-04	HOSPITAL SAN JUAN DE DIOS	Instituto de Salud Publica de Chile	Andrés E Castillo et al
Chile/Santiago_80/2020	EPI_ISL_445377	2020-04-05	HOSPITAL SAN JUAN DE DIOS	Instituto de Salud Publica de Chile	Andrés E Castillo et al
Chile/Temuco_14/2020	EPI_ISL_445348	2020-03-25	HOSPITAL DR.HERNAN HENRIQUEZ ARAVENA	Instituto de Salud Publica de Chile	Andrés E Castillo et al
Chile/Temuco_5/2020	EPI_ISL_445340	2020-03-25	HOSPITAL DR.HERNAN HENRIQUEZ ARAVENA	Instituto de Salud Publica de Chile	Andrés E Castillo et al
Colombia/GUV-92252/2020	EPI_ISL_447767	2020-04-01	Instituto Nacional de Salud, Bogotá, Colombia	Grupo de Investigaciones Microbiológicas-UR (GIMUR), Departamento de Biología, Facultad de Ciencias Naturales, Universidad del Rosario, Bogotá, Colombia Instituto Nacional de Salud, Bogotá, Colombia Icahn School of Medicine at Mount Sinai, New York, USA	Juan David Ramírez et al
Colombia/GVI-92161/2020	EPI_ISL_447763	2020-03-31	Instituto Nacional de Salud, Bogotá, Colombia	Grupo de Investigaciones Microbiológicas-UR (GIMUR), Departamento de Biología, Facultad de Ciencias Naturales, Universidad del Rosario, Bogotá, Colombia Instituto Nacional de Salud, Bogotá, Colombia Icahn School of Medicine at Mount Sinai, New York, USA	Juan David Ramírez et al
Colombia/GVI-93301/2020	EPI_ISL_447769	2020-04-01	Instituto Nacional de Salud, Bogotá, Colombia	Grupo de Investigaciones Microbiológicas-UR (GIMUR), Departamento de Biología, Facultad de Ciencias Naturales, Universidad del Rosario, Bogotá, Colombia Instituto Nacional de Salud, Bogotá, Colombia Icahn School of Medicine at Mount Sinai, New York, USA	Juan David Ramírez et al
Colombia/GVI-93476/2020	EPI_ISL_447782	2020-04-02	Instituto Nacional de Salud, Bogotá, Colombia	Grupo de Investigaciones Microbiológicas-UR (GIMUR), Departamento de Biología, Facultad de Ciencias Naturales, Universidad del Rosario, Bogotá, Colombia Instituto Nacional de Salud, Bogotá, Colombia Icahn School of Medicine at Mount Sinai, New York, USA	Juan David Ramírez et al
Colombia/GVI-93538/2020	EPI_ISL_447790	2020-04-03	Instituto Nacional de Salud, Bogotá, Colombia	Grupo de Investigaciones Microbiológicas-UR (GIMUR), Departamento de Biología, Facultad de Ciencias Naturales, Universidad del Rosario, Bogotá, Colombia Instituto Nacional de Salud, Bogotá, Colombia Icahn School of Medicine at Mount Sinai, New York, USA	Juan David Ramírez et al
Colombia/GVI-97181/2020	EPI_ISL_447792	2020-04-03	Instituto Nacional de Salud, Bogotá, Colombia	Grupo de Investigaciones Microbiológicas-UR (GIMUR), Departamento de Biología, Facultad de Ciencias Naturales, Universidad del Rosario, Bogotá, Colombia Instituto Nacional de Salud, Bogotá, Colombia Icahn School of Medicine at Mount Sinai, New York, USA	Juan David Ramírez et al
Colombia/GVI-97203/2020	EPI_ISL_447793	2020-04-03	Instituto Nacional de Salud, Bogotá, Colombia	Grupo de Investigaciones Microbiológicas-UR (GIMUR), Departamento de Biología, Facultad de Ciencias Naturales, Universidad del Rosario, Bogotá, Colombia Instituto Nacional de Salud, Bogotá, Colombia Icahn School of Medicine at Mount Sinai, New York, USA	Juan David Ramírez et al
Colombia/GVI-97795/2020	EPI_ISL_447805	2020-04-04	Instituto Nacional de Salud, Bogotá, Colombia	Grupo de Investigaciones Microbiológicas-UR (GIMUR), Departamento de Biología, Facultad de Ciencias Naturales, Universidad del Rosario, Bogotá, Colombia Instituto Nacional de Salud, Bogotá, Colombia Icahn School of Medicine at Mount Sinai, New York, USA	Juan David Ramírez et al
Colombia/GVI97517/2020	EPI_ISL_447816	2020-04-07	Instituto Nacional de Salud, Bogotá, Colombia	Grupo de Investigaciones Microbiológicas-UR (GIMUR), Departamento de Biología, Facultad de Ciencias Naturales, Universidad del Rosario, Bogotá, Colombia Instituto Nacional de Salud, Bogotá, Colombia Icahn School of Medicine at Mount Sinai, New York, USA	Juan David Ramírez et al
Colombia/INS-79743/2020	EPI_ISL_456145	2020-03-14	Instituto Nacional de Salud - Unidad de Secuenciación y Análisis Genómico	Instituto Nacional de Salud, Universidad Cooperativa de Colombia, Instituto Alexander von Humboldt, Imperial College-London, London School of Hygiene & Tropical Medicine	Katherine Laiton-Donato et al
Colombia/INS-79890/2020	EPI_ISL_456148	2020-03-16	Instituto Nacional de Salud - Unidad de Secuenciación y Análisis Genómico	Instituto Nacional de Salud, Universidad Cooperativa de Colombia, Instituto Alexander von Humboldt, Imperial College-London, London School of Hygiene & Tropical Medicine	Katherine Laiton-Donato et al
Colombia/INS-80656/2020	EPI_ISL_456126	2020-03-18	Instituto Nacional de Salud - Unidad de Secuenciación y Análisis Genómico	Instituto Nacional de Salud, Universidad Cooperativa de Colombia, Instituto Alexander von Humboldt, Imperial College-London, London School of Hygiene & Tropical Medicine	Katherine Laiton-Donato et al
Colombia/INS-81264/2020	EPI_ISL_456140	2020-03-10	Instituto Nacional de Salud - Unidad de Secuenciación y Análisis Genómico	Instituto Nacional de Salud, Universidad Cooperativa de Colombia, Instituto Alexander von Humboldt, Imperial College-London, London School of Hygiene & Tropical Medicine	Katherine Laiton-Donato et al
CostaRica/02/2020	EPI_ISL_434535	2020-03-16	Area de Salud Alajuela Sur	Inciensa, Instituto Costarricense de Investigación y Enseñanza en Nutrición y Salud	Duarte et al
CostaRica/CV-0007/2020	EPI_ISL_458236	2020-03-06	Hospital Mexico	Charité Virology-University of Costa Rica	Andres Moreira-Soto et al
Croatia/1146_Split/2020	EPI_ISL_454581	2020-03-18	University Hospital for Infectious Diseases "Dr. Fran Mihaljević", Research Unit	University of Zagreb, Centre for research and knowledge transfer in biotechnology	Ivan-Christian Kurolt et al
Croatia/14412_Koprivnica/2020	EPI_ISL_454602	2020-04-21	Croatian Institute of Public Health	University of Zagreb, Centre for research and knowledge transfer in biotechnology	Irena Tabain et al
Croatia/17-S7new/2020	EPI_ISL_455566	2020-03-30	Institute for Public Health	Laboratory for advanced genomics	Filip Rokić et al
Croatia/361_Pula/2020	EPI_ISL_454595	2020-03-09	University Hospital for Infectious Diseases "Dr. Fran Mihaljević", Research Unit	University of Zagreb, Centre for research and knowledge transfer in biotechnology	Ivan-Christian Kurolt et al
Croatia/8U-S17new/2020	EPI_ISL_454605	2020-03-31	Institute for Public Health	Laboratory for advanced genomics	Filip Rokić et al
Croatia/I7-S21new/2020	EPI_ISL_454606	2020-03-30	Institute for Public Health	Laboratory for advanced genomics	Filip Rokić et al
Croatia/OY-S1new/2020	EPI_ISL_454574	2020-04-09	nstitute for Public Health	Laboratory for advanced genomics	Filip Rokić et al
CzechRepublic/2308/2020	EPI_ISL_434572	2020-04-14	The National Institute of Public Health Center for Epidemiology and Microbiology	The National Institute of Public Health Center for Epidemiology and Microbiology	Alexander Nagy et al
CzechRepublic/IAB_1/2020	EPI_ISL_426883	2020-03-27	Motol University Hospital	Institute of Applied Biotechnologies a.s.	Petr Brož et al
CzechRepublic/IAB_14/2020	EPI_ISL_426889	2020-04-02	Motol University Hospital	Institute of Applied Biotechnologies a.s.	Petr Brož et al
CzechRepublic/IAB_17/2020	EPI_ISL_426892	2020-03-27	Motol University Hospital	Institute of Applied Biotechnologies a.s.	Petr Brož et al
CzechRepublic/IAB_21/2020	EPI_ISL_426895	2020-03-27	Motol University Hospital	Institute of Applied Biotechnologies a.s.	Petr Brož et al
CzechRepublic/IAB_8/2020	EPI_ISL_426885	2020-03-27	Motol University Hospital	Institute of Applied Biotechnologies a.s.	Petr Brož et al
CzechRepublic/IAB_9/2020	EPI_ISL_426886	2020-03-28	Motol University Hospital	Institute of Applied Biotechnologies a.s.	Petr Brož et al
CzechRepublic/NRL_2615/2020	EPI_ISL_437519	2020-03-16	The National Institute of Public Health Center for Epidemiology and Microbiology	The National Institute of Public Health Center for Epidemiology and Microbiology	Alexander Nagy et al
CzechRepublic/Seq3/2020	EPI_ISL_426356	2020-03-21	Laboratory of Molecular Genetics, 2nd Faculty of Medicine, Charles University in Prague, Prague, Czech Republic	Laboratory of Molecular Genetics, 2nd Faculty of Medicine, Charles University in Prague, Prague, Czech Republic	Lenka Kramna et al
CzechRepublic/Seq6/2020	EPI_ISL_426359	2020-03-17	Laboratory of Molecular Genetics, 2nd Faculty of Medicine, Charles University in Prague, Prague, Czech Republic	Laboratory of Molecular Genetics, 2nd Faculty of Medicine, Charles University in Prague, Prague, Czech Republic	Lenka Kramna et al
Denmark/ALAB-HH-126/2020	EPI_ISL_452007	2020-03-11	Department of Clinical Microbiology, Copenhagen University Hospital, Hvidovre, Kettegaard Alle 30, 2650 Hvidovre.	Albertsen lab, Department of Chemistry and Bioscience, Aalborg University, Denmark	Rasmus Kirkegaard et al
Denmark/ALAB-HH-173/2020	EPI_ISL_452042	2020-04-14	Department of Clinical Microbiology, Copenhagen University Hospital, Hvidovre, Kettegaard Alle 30, 2650 Hvidovre.	Albertsen lab, Department of Chemistry and Bioscience, Aalborg University, Denmark	Rasmus Kirkegaard et al
Denmark/ALAB-HH-183/2020	EPI_ISL_452049	2020-04-14	Department of Clinical Microbiology, Copenhagen University Hospital, Hvidovre, Kettegaard Alle 30, 2650 Hvidovre.	Albertsen lab, Department of Chemistry and Bioscience, Aalborg University, Denmark	Rasmus Kirkegaard et al
Denmark/ALAB-HH-233/2020	EPI_ISL_452077	2020-04-28	Department of Clinical Microbiology, Copenhagen University Hospital, Hvidovre, Kettegaard Alle 30, 2650 Hvidovre.	Albertsen lab, Department of Chemistry and Bioscience, Aalborg University, Denmark	Rasmus Kirkegaard et al
Denmark/ALAB-HH-255/2020	EPI_ISL_452091	2020-04-26	Department of Clinical Microbiology, Copenhagen University Hospital, Hvidovre, Kettegaard Alle 30, 2650 Hvidovre.	Albertsen lab, Department of Chemistry and Bioscience, Aalborg University, Denmark	Rasmus Kirkegaard et al
Denmark/ALAB-HH-266/2020	EPI_ISL_452097	2020-05-09	Department of Clinical Microbiology, Copenhagen University Hospital, Hvidovre, Kettegaard Alle 30, 2650 Hvidovre.	Albertsen lab, Department of Chemistry and Bioscience, Aalborg University, Denmark	Rasmus Kirkegaard et al
Denmark/ALAB-HH-267/2020	EPI_ISL_452098	2020-05-09	Department of Clinical Microbiology, Copenhagen University Hospital, Hvidovre, Kettegaard Alle 30, 2650 Hvidovre.	Albertsen lab, Department of Chemistry and Bioscience, Aalborg University, Denmark	Rasmus Kirkegaard et al
Denmark/ALAB-SSI-1391/2020	EPI_ISL_444856	2020-04-04	Department of Virus and Microbiological Special Diagnostics, Statens Serum Institut, Copenhagen, Denmark, Artillerivej 5, 2300 Copenahgen S	Albertsen lab, Department of Chemistry and Bioscience, Aalborg University, Denmark	Rasmus Kirkegaard et al
Denmark/ALAB-SSI-1498/2020	EPI_ISL_437656	2020-04-03	Department of Virus and Microbiological Special Diagnostics, Statens Serum Institut, Copenhagen, Denmark, Artillerivej 5, 2300 Copenahgen S	Albertsen lab, Department of Chemistry and Bioscience, Aalborg University, Denmark	Rasmus Kirkegaard et al
Denmark/ALAB-SSI-621/2020	EPI_ISL_437002	2020-03-24	Department of Virus and Microbiological Special Diagnostics, Statens Serum Institut, Copenhagen, Denmark, Artillerivej 5, 2300 Copenahgen S	Albertsen lab, Department of Chemistry and Bioscience, Aalborg University, Denmark	Rasmus Kirkegaard et al
Denmark/ALAB-SSI-692/2020	EPI_ISL_437042	2020-03-27	Department of Virus and Microbiological Special Diagnostics, Statens Serum Institut, Copenhagen, Denmark, Artillerivej 5, 2300 Copenahgen S	Albertsen lab, Department of Chemistry and Bioscience, Aalborg University, Denmark	Rasmus Kirkegaard et al
Denmark/ALAB-SSI-860/2020	EPI_ISL_444945	2020-03-27	Department of Virus and Microbiological Special Diagnostics, Statens Serum Institut, Copenhagen, Denmark, Artillerivej 5, 2300 Copenahgen S	Albertsen lab, Department of Chemistry and Bioscience, Aalborg University, Denmark	Rasmus Kirkegaard et al
Denmark/SSI-01/2020	EPI_ISL_416142	2020-02-26	Department of Virus and Microbiological Special diagnostics, Statens Serum Institut, Copenhagen, Denmark.	Statens Serum Institute	Morten Rasmussen et al
Denmark/SSI-02/2020	EPI_ISL_416143	2020-02-28	Department of Virus and Microbiological Special diagnostics, Statens Serum Institut, Copenhagen, Denmark.	ViFU	Morten Rasmussen et al
DRC/1376/2020	EPI_ISL_431012	2020-04-07	Viral Respiratory Lab, National Institute for Biomedical Research (INRB)	Pathogen Sequencing Lab, National Institute for Biomedical Research (INRB)	Placide Mbala-Kingebeni et al
DRC/191/2020	EPI_ISL_417955	2020-03-21	Viral Respiratory Lab, National Institute for Biomedical Research (INRB)	Pathogen Sequencing Lab, National Institute for Biomedical Research (INRB)	Placide Mbala-Kingebeni et al
DRC/1952/2020	EPI_ISL_435159	2020-04-11	Viral Respiratory Lab, National Institute for Biomedical Research (INRB)	Pathogen Sequencing Lab, National Institute for Biomedical Research (INRB)	Placide Mbala-Kingebeni et al
DRC/1982/2020	EPI_ISL_435160	2020-04-12	Viral Respiratory Lab, National Institute for Biomedical Research (INRB)	Pathogen Sequencing Lab, National Institute for Biomedical Research (INRB)	Placide Mbala-Kingebeni et al
DRC/214/2020	EPI_ISL_420030	2020-03-21	Viral Respiratory Lab, National Institute for Biomedical Research (INRB)	Pathogen Sequencing Lab, National Institute for Biomedical Research (INRB)	Placide Mbala-Kingebeni et al
DRC/243/2020	EPI_ISL_420034	2020-03-22	Viral Respiratory Lab, National Institute for Biomedical Research (INRB)	Pathogen Sequencing Lab, National Institute for Biomedical Research (INRB)	Placide Mbala-Kingebeni et al
DRC/2942/2020	EPI_ISL_437355	2020-04-17	Viral Respiratory Lab, National Institute for Biomedical Research (INRB)	Pathogen Sequencing Lab, National Institute for Biomedical Research (INRB)	Placide Mbala-Kingebeni et al
DRC/299/2020	EPI_ISL_420840	2020-03-20	Viral Respiratory Lab, National Institute for Biomedical Research (INRB)	Pathogen Sequencing Lab, National Institute for Biomedical Research (INRB)	Placide Mbala-Kingebeni et al
DRC/3791/2020	EPI_ISL_447242	2020-04-24	Viral Respiratory Lab, National Institute for Biomedical Research (INRB)	Pathogen Sequencing Lab, National Institute for Biomedical Research (INRB)	Placide Mbala-Kingebeni et al
Ecuador/HEE-01/2020	EPI_ISL_417482	2020-03-09	Institute of Microbiology, Universidad San Francisco de Quito	Institute of Microbiology, Universidad San Francisco de Quito	Sully Márquez et al
Ecuador/HGSQ-USFQ-018/2020	EPI_ISL_422563	2020-03-30	Institute of Microbiology Universidad San Francisco de Quito	Institute of Microbiology Universidad San Francisco de Quito	Belen Prado-Vivar et al
Egypt/NRC-01/2020	EPI_ISL_430820	2020-03-18	Center of Scientific Excellence for Influenza Viruses, National Research Centre (NRC), Egypt.	Center of Scientific Excellence for Influenza Viruses, National Research Centre (NRC), Egypt.	Mohamed Ahmed Ali et al
Egypt/NRC-03/2020	EPI_ISL_430819	2020-03-18	Center of Scientific Excellence for Influenza Viruses,National Research Centre (NRC), Egypt.	Center of Scientific Excellence for Influenza Viruses,National Research Centre (NRC), Egypt.	Mohamed Ahmed Ali et al
England/01/2020	EPI_ISL_407071	2020-01-29	Respiratory Virus Unit, Microbiology Services Colindale, Public Health England	Respiratory Virus Unit, Microbiology Services Colindale, Public Health England	Monica Galiano et al
England/02/2020	EPI_ISL_407073	2020-01-29	Respiratory Virus Unit, Microbiology Services Colindale, Public Health England	Respiratory Virus Unit, Microbiology Services Colindale, Public Health England	Monica Galiano et al
England/BRIS-124876/2020	EPI_ISL_443817	2020-03-25	PHE South West Regional Laboratory, National Infection Service	Wellcome Sanger Institute for the COVID-19 Genomics UK Consortium	Stephanie Hutchings et al
England/BRIS-125CE2/2020	EPI_ISL_443794	2020-03-30	PHE South West Regional Laboratory, National Infection Service	Wellcome Sanger Institute for the COVID-19 Genomics UK Consortium	Stephanie Hutchings et al
England/CAMB-1AEBC6/2020	EPI_ISL_448057	2020-05-02	Department of Pathology, University of Cambridge	COVID-19 Genomics UK (COG-UK) Consortium	Luke W Meredith et al
England/CAMB-1AEDA2/2020	EPI_ISL_452862	2020-05-09	Department of Pathology, University of Cambridge	COVID-19 Genomics UK (COG-UK) Consortium	Luke W Meredith et al
England/CAMB-1AF521/2020	EPI_ISL_459264	2020-04-30	Department of Pathology, University of Cambridge	Wellcome Sanger Institute for the COVID-19 Genomics UK Consortium	Luke W Meredith et al
England/CAMB-1B05D2/2020	EPI_ISL_448114	2020-05-06	Department of Pathology, University of Cambridge	COVID-19 Genomics UK (COG-UK) Consortium	Luke W Meredith et al
England/CAMB-1B07BE/2020	EPI_ISL_452921	2020-05-07	Department of Pathology, University of Cambridge	COVID-19 Genomics UK (COG-UK) Consortium	Luke W Meredith et al
England/CAMB-7DCCE/2020	EPI_ISL_441592	2020-04-07	Department of Pathology, University of Cambridge	Wellcome Sanger Institute for the COVID-19 Genomics UK Consortium	Luke W Meredith et al
England/CAMB-83EA1/2020	EPI_ISL_438704	2020-04-25	Department of Pathology, University of Cambridge	COVID-19 Genomics UK (COG-UK) Consortium	Luke W Meredith et al
England/CAMB-84769/2020	EPI_ISL_440483	2020-02-28	Department of Pathology, University of Cambridge	Wellcome Sanger Institute for the COVID-19 Genomics UK Consortium	Luke W Meredith et al
England/NORW-EA92F/2020	EPI_ISL_461874	2020-05-20	Quadram Institute Bioscience	COVID-19 Genomics UK (COG-UK) Consortium	Dave J. Baker et al
England/NOTT-111B28/2020	EPI_ISL_461962	2020-06-01	Queens Medical Centre, Clinical Microbiology Department / DeepSeq Nottingham	COVID-19 Genomics UK (COG-UK) Consortium	Gemma Clark et al
England/NOTT-111B37/2020	EPI_ISL_461963	2020-06-01	Queens Medical Centre, Clinical Microbiology Department / DeepSeq Nottingham	COVID-19 Genomics UK (COG-UK) Consortium	Gemma Clark et al
England/NOTT-111B46/2020	EPI_ISL_461964	2020-06-01	Queens Medical Centre, Clinical Microbiology Department / DeepSeq Nottingham	COVID-19 Genomics UK (COG-UK) Consortium	Gemma Clark et al
England/NOTT-111B64/2020	EPI_ISL_461965	2020-06-02	Queens Medical Centre, Clinical Microbiology Department / DeepSeq Nottingham	COVID-19 Genomics UK (COG-UK) Consortium	Gemma Clark et al
England/NOTT-111B73/2020	EPI_ISL_461966	2020-06-02	Queens Medical Centre, Clinical Microbiology Department / DeepSeq Nottingham	COVID-19 Genomics UK (COG-UK) Consortium	Gemma Clark et al
England/NOTT-111B82/2020	EPI_ISL_461967	2020-06-02	Queens Medical Centre, Clinical Microbiology Department / DeepSeq Nottingham	COVID-19 Genomics UK (COG-UK) Consortium	Gemma Clark et al
England/NOTT-111BA0/2020	EPI_ISL_461968	2020-06-02	Queens Medical Centre, Clinical Microbiology Department / DeepSeq Nottingham	COVID-19 Genomics UK (COG-UK) Consortium	Gemma Clark et al
England/NOTT-111BBF/2020	EPI_ISL_461969	2020-06-02	Queens Medical Centre, Clinical Microbiology Department / DeepSeq Nottingham	COVID-19 Genomics UK (COG-UK) Consortium	Gemma Clark et al
England/SHEF-C3BF9/2020	EPI_ISL_441953	2020-03-26	Virology Department, Sheffield Teaching Hospitals NHS Foundation Trust/Department of Infection, Immunity and Cardiovascular Disease, The Medical School, University of Sheffield	COVID-19 Genomics UK (COG-UK) Consortium	Thushan de Silva et al
Finland/1/2020	EPI_ISL_407079	2020-01-29	Lapland Central Hospital	Department of Virology, University of Helsinki and Helsinki University Hospital, Helsinki, Finland	Teemu Smura et al
Finland/13M58/2020	EPI_ISL_418392	2020-03-13	Department of Virology and Immunology, University of Helsinki and Helsinki University Hospital, Huslab Finland	Department of Virology, Faculty of Medicine, University of Helsinki, Helsinki, Finland	Teemu Smura et al
Finland/14M14/2020	EPI_ISL_418403	2020-03-14	Department of Virology and Immunology, University of Helsinki and Helsinki University Hospital, Huslab Finland	Department of Virology, Faculty of Medicine, University of Helsinki, Helsinki, Finland	Teemu Smura et al
Finland/FIN-25/2020	EPI_ISL_412971	2020-02-25	HUS Diagnostiikkakeskus, Hallinto	Department of Virology Faculty of Medicine, Medicum University of Helsinki	Teemu Smura et al
Finland/FIN-266/2020	EPI_ISL_414646	2020-03-04	Department of Virology and Immunology, University of Helsinki and Helsinki University Hospital, Huslab Finland	Department of Virology, Faculty of Medicine, University of Helsinki, Helsinki, Finland	Teemu Smura et al
France/ARA11950/2020	EPI_ISL_419172	2020-03-21	Institut des Agents Infectieux (IAI), Hospices Civils de Lyon	CNR Virus des Infections Respiratoires - France SUD	Antonin Bal et al
France/ARA12222/2020	EPI_ISL_419179	2020-03-22	Institut des Agents Infectieux (IAI), Hospices Civils de Lyon	CNR Virus des Infections Respiratoires - France SUD	Antonin Bal et al
France/B5689/2020	EPI_ISL_443294	2020-04-06	CHRU Pontchaillou - Laboratoire de Virologie	National Reference Center for Viruses of Respiratory Infections, Institut Pasteur, Paris	Mélanie Albert et al
France/CIBU200107/2020	EPI_ISL_437689	2020-02-27	Laboratory for Urgent Response to Biological Threats	Institut Pasteur CIBU / ERI	V. Caro et al
France/HF1463/2020	EPI_ISL_429968	2020-02-21	Centre Hospitalier Compiègne Laboratoire de Biologie	National Reference Center for Viruses of Respiratory Infections, Institut Pasteur, Paris	Mélanie Albert et al
France/HF1465/2020	EPI_ISL_418218	2020-02-21	Centre Hospitalier Compiègne Laboratoire de Biologie	National Reference Center for Viruses of Respiratory Infections, Institut Pasteur, Paris	Mélanie Albert et al
France/HF1645/2020	EPI_ISL_418220	2020-02-28	Centre Hospitalier Compiègne Laboratoire de Biologie	National Reference Center for Viruses of Respiratory Infections, Institut Pasteur, Paris	Mélanie Albert et al
France/HF1684/2020	EPI_ISL_414626	2020-02-29		National Reference Center for Viruses of Respiratory Infections, Institut Pasteur, Paris	Mélnie Albert et al
France/IDF0372/2020	EPI_ISL_406596	2020-01-23	Department of Infectious and Tropical Diseases, Bichat Claude Bernard Hospital, Paris	National Reference Center for Viruses of Respiratory Infections, Institut Pasteur, Paris	Mélanie Albert et al
France/IDF0373/2020	EPI_ISL_406597	2020-01-23	Department of Infectious and Tropical Diseases, Bichat Claude Bernard Hospital, Paris	National Reference Center for Viruses of Respiratory Infections, Institut Pasteur, Paris	Mélanie Albert et al
France/IDF2251/2020	EPI_ISL_428355	2020-03-11	Institut Médico légal- Hop R. Poincaré	National Reference Center for Viruses of Respiratory Infections, Institut Pasteur, Paris	Mélanie Albert et al
France/IDF3163/2020	EPI_ISL_420058	2020-03-20	Service de Biologie Médicale - BP 125	National Reference Center for Viruses of Respiratory Infections, Institut Pasteur, Paris	Mélanie Albert et al
France/IDF4793/2020	EPI_ISL_443259	2020-04-02	Résidence Ornano	National Reference Center for Viruses of Respiratory Infections, Institut Pasteur, Paris	Mélanie Albert et al
France/IDF5577/2020	EPI_ISL_443303	2020-04-09	Résidence Les Marines	National Reference Center for Viruses of Respiratory Infections, Institut Pasteur, Paris	Mélanie Albert et al
France/IDF5650/2020	EPI_ISL_443284	2020-04-02	Laboratoire de Microbiologie - Bât A - CH René Dubois	National Reference Center for Viruses of Respiratory Infections, Institut Pasteur, Paris	Mélanie Albert et al
France/IDF6037/2020	EPI_ISL_443306	2020-04-02	Cabinet Médical	National Reference Center for Viruses of Respiratory Infections, Institut Pasteur, Paris	Mélanie Albert et al
France/OCC-14/2020	EPI_ISL_434629	2020-04-07	CHU Purpan - Laboratoire de Virologie - Institut Fédératif de Biologie	Laboratoire de virologie - École Nationale Vétérinaire de Toulouse	Guillaume Croville et al
France/OCC-16/2020	EPI_ISL_434631	2020-04-08	CHU Purpan - Laboratoire de Virologie - Institut Fédératif de Biologie	Laboratoire de virologie - École Nationale Vétérinaire de Toulouse	Guillaume Croville et al
Fujian/13/2020	EPI_ISL_411066	2020-01-22	Fujian Center for Disease Control and Prevention	Fujian Center for Disease Control and Prevention	Chen Wei et al
Gambia/GC19-015/2020	EPI_ISL_428855	2020-03-17	MRCG at LSHTM Geomics lab	MRCG at LSHTM Genomics lab	Sesay et al et al
Gambia/GC19-026/2020	EPI_ISL_428856	2020-03-21	MRCG at LSHTM Genomics Lab	MRCG at LSHTM Genomics lab	Sesay et al et al
Gambia/GC19-029/2020	EPI_ISL_428857	2020-04-20	MRCG at LSHTM Genomics lab	MRCG at LSHTM Genomics lab	Sesay et al et al
Georgia/Tb-1352/2020	EPI_ISL_420140	2020-03-28	Department for Virology, Molecular Biology and Genome Research, R. G. Lugar Center for Public Health Research, National Center for Disease Control and Public Health (NCDC) of Georgia.	Department for Virology, Molecular Biology and Genome Research, R. G. Lugar Center for Public Health Research, National Center for Disease Control and Public Health (NCDC) of Georgia.	Nato Kotaria et al
Georgia/Tb-1679/2020	EPI_ISL_420144	2020-04-01	Department for Virology, Molecular Biology and Genome Research, R. G. Lugar Center for Public Health Research, National Center for Disease Control and Public Health (NCDC) of Georgia.	Department for Virology, Molecular Biology and Genome Research, R. G. Lugar Center for Public Health Research, National Center for Disease Control and Public Health (NCDC) of Georgia.	Gvantsa Chanturia et al
Georgia/Tb-273/2020	EPI_ISL_416479	2020-03-05	R. G. Lugar Center for Public Health Research, National Center for Disease Control and Public Health (NCDC) of Georgia.	R. G. Lugar Center for Public Health Research, National Center for Disease Control and Public Health (NCDC) of Georgia.	Marine Murtskhvaladze et al
Georgia/Tb-477/2020	EPI_ISL_415642	2020-03-10	R. G. Lugar Center for Public Health Research, National Center for Disease Control and Public Health (NCDC) of Georgia.	R. G. Lugar Center for Public Health Research, National Center for Disease Control and Public Health (NCDC) of Georgia.	Nato Kotaria et al
Georgia/Tb-537/2020	EPI_ISL_416480	2020-03-11	R. G. Lugar Center for Public Health Research, National Center for Disease Control and Public Health (NCDC) of Georgia.	R. G. Lugar Center for Public Health Research, National Center for Disease Control and Public Health (NCDC) of Georgia.	Ann Machablishvili et al
Georgia/Tb-54/2020	EPI_ISL_415641	2020-02-27	R. G. Lugar Center for Public Health Research, National Center for Disease Control and Public Health (NCDC) of Georgia.	R. G. Lugar Center for Public Health Research, National Center for Disease Control and Public Health (NCDC) of Georgia.	Nato Kotaria et al
Georgia/Tb-6572/2020	EPI_ISL_447056	2020-04-29	Department for Virology, Molecular Biology and Genome Research, R. G. Lugar Center for Public Health Research, National Center for Disease Control and Public Health (NCDC) of Georgia.	Department for Virology, Molecular Biology and Genome Research, R. G. Lugar Center for Public Health Research, National Center for Disease Control and Public Health (NCDC) of Georgia.	Gvantsa Brachveli et al
Georgia/Tb-6598/2020	EPI_ISL_447055	2020-04-29	Department for Virology, Molecular Biology and Genome Research, R. G. Lugar Center for Public Health Research, National Center for Disease Control and Public Health (NCDC) of Georgia.	Department for Virology, Molecular Biology and Genome Research, R. G. Lugar Center for Public Health Research, National Center for Disease Control and Public Health (NCDC) of Georgia.	Meri Pantsulaia et al
Georgia/Tb-673/2020	EPI_ISL_416478	2020-03-14	R. G. Lugar Center for Public Health Research, National Center for Disease Control and Public Health (NCDC) of Georgia.	R. G. Lugar Center for Public Health Research, National Center for Disease Control and Public Health (NCDC) of Georgia.	Marine Murtskhvaladze et al
Georgia/Tb-712/2020	EPI_ISL_416481	2020-03-16	R. G. Lugar Center for Public Health Research, National Center for Disease Control and Public Health (NCDC) of Georgia.	R. G. Lugar Center for Public Health Research, National Center for Disease Control and Public Health (NCDC) of Georgia.	Gvantsa Chanturia et al
Georgia/Tb-82/2020	EPI_ISL_415644	2020-02-28	R. G. Lugar Center for Public Health Research, National Center for Disease Control and Public Health (NCDC) of Georgia.	R. G. Lugar Center for Public Health Research, National Center for Disease Control and Public Health (NCDC) of Georgia.	Nato Kotaria et al
Germany/BAV-MVP0055/2020	EPI_ISL_437254	2020-03-17	Max von Pettenkofer Institute, Virology, National Reference Center for Retroviruses, LMU München	Laboratory for Functional Genome Analysis, Dept. Genomics, Gene Center of the LMU Munich	Max Muenchhoff et al
Germany/BAV-MVP0075/2020	EPI_ISL_437270	2020-03-29	Max von Pettenkofer Institute, Virology, National Reference Center for Retroviruses, LMU München	Laboratory for Functional Genome Analysis, Dept. Genomics, Gene Center of the LMU Munich	Max Muenchhoff et al
Germany/BAV-MVP0082/2020	EPI_ISL_437276	2020-03-30	Max von Pettenkofer Institute, Virology, National Reference Center for Retroviruses, LMU München	Laboratory for Functional Genome Analysis, Dept. Genomics, Gene Center of the LMU Munich	Max Muenchhoff et al
Germany/BAV-MVP0090/2020	EPI_ISL_437284	2020-04-02	Max von Pettenkofer Institute, Virology, National Reference Center for Retroviruses, LMU München	Laboratory for Functional Genome Analysis, Dept. Genomics, Gene Center of the LMU Munich	Max Muenchhoff et al
Germany/BAV-MVP0097/2020	EPI_ISL_437289	2020-04-03	Max von Pettenkofer Institute, Virology, National Reference Center for Retroviruses, LMU München	Laboratory for Functional Genome Analysis, Dept. Genomics, Gene Center of the LMU Munich	Max Muenchhoff et al
Germany/BAV-MVP0105/2020	EPI_ISL_437295	2020-04-12	Max von Pettenkofer Institute, Virology, National Reference Center for Retroviruses, LMU München	Laboratory for Functional Genome Analysis, Dept. Genomics, Gene Center of the LMU Munich	Max Muenchhoff et al
Germany/BAV-MVP0113/2020	EPI_ISL_451937	2020-03-17	Max von Pettenkofer Institute, Virology, National Reference Center for Retroviruses, LMU München	Laboratory for Functional Genome Analysis, Dept. Genomics, Gene Center of the LMU Munich	Max Muenchhoff et al
Germany/BavPat1-ChVir929/2020	EPI_ISL_450198	2020-01-28		Department of Virology	Boehmer et al
Germany/BavPat1/2020	EPI_ISL_406862	2020-01-28	Charité Universitätsmedizin Berlin, Institute of Virology; Institut für Mikrobiologie der Bundeswehr, Munich	Charité Universitätsmedizin Berlin, Institute of Virology	Victor M Corman et al
Germany/BavPat2-ChVir984-ChVir1017/2020	EPI_ISL_450209	2020-01-30		Department of Virology	Boehmer et al
Germany/BavPat4-ChVir1019/2020	EPI_ISL_450199	2020-01-29		Department of Virology	Boehmer et al
Germany/Cento-70001814/2020	EPI_ISL_459962	2020-04-01	Centogene AG	Centogene AG	Prof. Dr. Peter Bauer et al
Germany/BY-IMB06600/2020	EPI_ISL_732538	2020-05-26	Bundeswehr Institute of Microbiology	Bundeswehr Institute of Microbiology	Elham Khatamzas et al
Germany/BY-IMB06861/2020	EPI_ISL_732539	2020-06-02	Bundeswehr Institute of Microbiology	Bundeswehr Institute of Microbiology	Elham Khatamzas et al
Germany/BY-IMB07324/2020	EPI_ISL_732540	2020-06-08	Bundeswehr Institute of Microbiology	Bundeswehr Institute of Microbiology	Elham Khatamzas et al
Germany/BY-IMB07597/2020	EPI_ISL_732537	2020-06-16	Bundeswehr Institute of Microbiology	Bundeswehr Institute of Microbiology	Elham Khatamzas et al
Germany/BY-IMB07884/2020	EPI_ISL_732535	2020-06-25	Bundeswehr Institute of Microbiology	Bundeswehr Institute of Microbiology	Elham Khatamzas et al
Germany/BY-IMB07990/2020	EPI_ISL_732536	2020-06-29	Bundeswehr Institute of Microbiology	Bundeswehr Institute of Microbiology	Elham Khatamzas et al
Germany/BY-IMB08291/2020	EPI_ISL_732534	2020-07-07	Bundeswehr Institute of Microbiology	Bundeswehr Institute of Microbiology	Elham Khatamzas et al
Germany/BY-IMB09138/2020	EPI_ISL_732531	2020-07-28	Bundeswehr Institute of Microbiology	Bundeswehr Institute of Microbiology	Elham Khatamzas et al
Germany/BY-IMB09442/2020	EPI_ISL_732532	2020-08-11	Bundeswehr Institute of Microbiology	Bundeswehr Institute of Microbiology	Elham Khatamzas et al
Germany/BY-IMB11525/2020	EPI_ISL_732658	2020-10-07	Bundeswehr Institute of Microbiology	Bundeswehr Institute of Microbiology	Elham Khatamzas et al
Germany/BAV-MVP0283/2020	EPI_ISL_466909	2020-05-11	Max von Pettenkofer Institute, Virology, National Reference Center for Retroviruses, LMU München	Laboratory for Functional Genome Analysis, Dept. Genomics, Gene Center of the LMU Munich	Max Muenchhoff et al
Germany/BY-MVP-000003168/2020	EPI_ISL_1751601	2020-07-06	Max von Pettenkofer Institute, Virology, National Reference Center for Retroviruses, LMU München	Laboratory for Functional Genome Analysis, Dept. Genomics, Gene Center of the LMU Munich	Max Muenchhoff et al
Germany/BY-MVP-000003228/2020	EPI_ISL_1751602	2020-07-09	Max von Pettenkofer Institute, Virology, National Reference Center for Retroviruses, LMU München	Laboratory for Functional Genome Analysis, Dept. Genomics, Gene Center of the LMU Munich	Max Muenchhoff et al
Germany/BY-MVP-000003380/2020	EPI_ISL_1751603	2020-07-13	Max von Pettenkofer Institute, Virology, National Reference Center for Retroviruses, LMU München	Laboratory for Functional Genome Analysis, Dept. Genomics, Gene Center of the LMU Munich	Max Muenchhoff et al
Germany/BY-MVP-000003390/2020	EPI_ISL_1751604	2020-07-16	Max von Pettenkofer Institute, Virology, National Reference Center for Retroviruses, LMU München	Laboratory for Functional Genome Analysis, Dept. Genomics, Gene Center of the LMU Munich	Max Muenchhoff et al
Germany/BY-MVP-000003311/2020	EPI_ISL_1751605	2020-07-23	Max von Pettenkofer Institute, Virology, National Reference Center for Retroviruses, LMU München	Laboratory for Functional Genome Analysis, Dept. Genomics, Gene Center of the LMU Munich	Max Muenchhoff et al
Germany/BY-MVP-000003259/2020	EPI_ISL_1751606	2020-08-31	Max von Pettenkofer Institute, Virology, National Reference Center for Retroviruses, LMU München	Laboratory for Functional Genome Analysis, Dept. Genomics, Gene Center of the LMU Munich	Max Muenchhoff et al
Germany/BY-MVP-000003294/2020	EPI_ISL_1751607	2020-09-10	Max von Pettenkofer Institute, Virology, National Reference Center for Retroviruses, LMU München	Laboratory for Functional Genome Analysis, Dept. Genomics, Gene Center of the LMU Munich	Max Muenchhoff et al
Germany/BY-MVP-000003345/2020	EPI_ISL_1751608	2020-09-17	Max von Pettenkofer Institute, Virology, National Reference Center for Retroviruses, LMU München	Laboratory for Functional Genome Analysis, Dept. Genomics, Gene Center of the LMU Munich	Max Muenchhoff et al
Germany/BY-MVP-000003219/2020	EPI_ISL_1751611	2020-09-24	Max von Pettenkofer Institute, Virology, National Reference Center for Retroviruses, LMU München	Laboratory for Functional Genome Analysis, Dept. Genomics, Gene Center of the LMU Munich	Max Muenchhoff et al
Germany/BY-MVP-000002093/2020	EPI_ISL_1751623	2020-10-05	Max von Pettenkofer Institute, Virology, National Reference Center for Retroviruses, LMU München	Laboratory for Functional Genome Analysis, Dept. Genomics, Gene Center of the LMU Munich	Max Muenchhoff et al
Germany/NRW-05/2020	EPI_ISL_414504	2020-02-26	Center of Medical Microbiology, Virology, and Hospital Hygiene, University of Duesseldorf	Center of Medical Microbiology, Virology, and Hospital Hygiene, University of Duesseldorf	Ortwin Adams et al
Ghana/2850_S15/2020	EPI_ISL_422406	2020-03-29	NMIMR, Department of Virology	WACCBIP, University of Ghana	Joyce M. Ngoi et al
Ghana/3176_S11/2020	EPI_ISL_422402	2020-03-30	NMIMR, Department of Virology	WACCBIP, University of Ghana	Joyce M. Ngoi et al
Ghana/3177_S12/2020	EPI_ISL_422403	2020-03-30	NMIMR, Department of Virology	WACCBIP, University of Ghana	Joyce M. Ngoi et al
Greece/127_HPI/2020	EPI_ISL_430469	2020-02-29	Hellenic Pasteur Institute, Public Health Laboratories	Hellenic Pasteur Institute, Public Health Laboratories, Unit of Bioinformatics and Applied Genomics	Vasiliki Pogka et al
Greece/251_32400/2020	EPI_ISL_437901	2020-03-11	Laboratory of Microbiology, Medical School, National and Kapodistrian University of Athens	Laboratory of Biology, Department of Medicine, Democritus University of Thrace	Kassela K. et al
Greece/52_37266/2020	EPI_ISL_437910	2020-04-01	Laboratory of Microbiology, Medical School, National and Kapodistrian University of Athens	Laboratory of Biology, Department of Medicine, Democritus University of Thrace	Kassela K. et al
Greece/53/2020	EPI_ISL_434466	2020-04-04	Laboratory of Microbiology, Medical School, National and Kapodistrian University of Athens	Laboratory of Biology, Department of Medicine, Democritus University of Thrace	Kassela K. et al
Guam/GU_NHG_01/2020	EPI_ISL_444998	2020-03-26	Naval Health Research Center	Naval Medical Research Center Biological Defense Research Directorate	Logan Voegtly et al
Guam/GU_NHG_02/2020	EPI_ISL_444999	2020-03-24	Naval Health Research Center	Naval Medical Research Center Biological Defense Research Directorate	Logan Voegtly et al
Guam/GU_NHG_03/2020	EPI_ISL_445000	2020-03-20	Naval Health Research Center	Naval Medical Research Center Biological Defense Research Directorate	Logan Voegtly et al
Guangdong/20SF316/2020	EPI_ISL_428461	2020-01-24	Guangdong Provincial Center for Diseases Control and Prevention;Guangdong Provincial Institute of Public Health	School of Public Health, The University of Hong Kong	Bosheng Li et al
Guangdong/SYSU-IHV/2020	EPI_ISL_444969	2020-04-16	Guangzhou Eighth People's Hospital (Jiahe Sector)	Institute of Human Virology, Zhongshan School of Medicine, Sun Yat-sen University	Junsong Zhang et al
Guangzhou/GZMU0092/2020	EPI_ISL_457694	2020-02-17	The First Affiliated Hospital of Guangzhou Medical University, Guangzhou, China	BGI-shenzhen & The First Affiliated Hospital of Guangzhou Medical University	Yanqun Wang et al
Hangzhou/HZ185/2020	EPI_ISL_418510	2020-01-23	Hangzhou Center for Disease Control and Prevention	Insepction Center of Hangzhou Center for Disease Control and Prevention	Yu hua et al
HongKong/HKPU102_2802/2020	EPI_ISL_420455	2020-03-04	Department of Clinical Pathology, Pamela Youde Nethersole Eastern Hospital	Department of Health Technology and Informatics, Faculty of Health and Social Science, The Hong Kong Polytechnic University	Kenneth Siu-Sing LEUNG et al
HongKong/HKPU19_0402/2020	EPI_ISL_417181	2020-02-05	Department of Pathology, United Christian Hospital	Department of Health Technology and Informatics, Faculty of Health and Social Science, The Hong Kong Polytechnic University	Kenneth Siu-Sing LEUNG et al
HongKong/HKPU2_1801/2020	EPI_ISL_417177	2020-01-23	Department of Pathology, Princess Margaret Hospital	Department of Health Technology and Informatics, Faculty of Health and Social Science, The Hong Kong Polytechnic University	Kenneth Siu-Sing LEUNG et al
HongKong/HKPU30_2901/2020	EPI_ISL_417188	2020-02-08	Department of Clinical Pathology, Pamela Youde Nethersole Eastern Hospital	Department of Health Technology and Informatics, Faculty of Health and Social Science, The Hong Kong Polytechnic University	Kenneth Siu-Sing LEUNG et al
HongKong/HKPU32_0402/2020	EPI_ISL_417193	2020-02-09	Department of Clinical Pathology, Pamela Youde Nethersole Eastern Hospital	Department of Health Technology and Informatics, Faculty of Health and Social Science, The Hong Kong Polytechnic University	Kenneth Siu-Sing LEUNG et al
HongKong/HKPU36-0702/2020	EPI_ISL_418815	2020-02-09	Department of Clinical Pathology, Pamela Youde Nethersole Eastern Hospital	Department of Health Technology and Informatics, Faculty of Health and Social Science, The Hong Kong Polytechnic University	Kenneth Siu-Sing LEUNG et al
HongKong/HKPU39-3001/2020	EPI_ISL_419214	2020-02-10	Department of Clinical Pathology, Pamela Youde Nethersole Eastern Hospital	Department of Health Technology and Informatics, Faculty of Health and Social Science, The Hong Kong Polytechnic University	Kenneth Siu-Sing LEUNG et al
HongKong/HKSH0003/2020	EPI_ISL_430018	2020-03-14	Molecular Pathology Division, Department of Pathology, Hong Kong Sanatorium & Hospital	Molecular Pathology Division, Department of Pathology, Hong Kong Sanatorium & Hospital	Chun Hang AU et al
HongKong/HKSH0004/2020	EPI_ISL_430063	2020-03-14	Molecular Pathology Division, Department of Pathology, Hong Kong Sanatorium & Hospital	Molecular Pathology Division, Department of Pathology, Hong Kong Sanatorium & Hospital	Chun Hang AU et al
HongKong/HKSH0007/2020	EPI_ISL_451957	2020-04-01	Molecular Pathology Division, Department of Pathology, Hong Kong Sanatorium & Hospital	Molecular Pathology Division, Department of Pathology, Hong Kong Sanatorium & Hospital	Chun Hang AU et al
HongKong/HKU-902b/2020	EPI_ISL_434564	2020-01-24			To et al
HongKong/HKU-903b/2020	EPI_ISL_434566	2020-01-27		Microbiology	To et al
HongKong/HKU-908b/2020	EPI_ISL_434570	2020-01-29		Microbiology	To et al
HongKong/HKU-911a/2020	EPI_ISL_450409	2020-01-30		Microbiology	To et al
HongKong/VB20017970-2/2020	EPI_ISL_417064	2020-01-21	Prince of Wales Hospital	Hong Kong Department of Health	Alan K.L. Tsang et al
HongKong/VM20002493-2/2020	EPI_ISL_414527	2020-02-09	Hong Kong Department of Health	School of Public Health, The University of Hong Kong	Dominic N.C. Tsang et al
HongKong/VM2003179/2020	EPI_ISL_450405	2020-03-08		School of Public Health	Sit et al
Hungary/MBL-465/2020	EPI_ISL_435423	2020-03-27	Virological Research Group, Szentágothai Research Centre	Bioinformatics Research Group, Szentágothai Research Centre	Péter Urbán et al
Hungary/SRC-00126/2020	EPI_ISL_435405	2020-03-22	Virological Research Group, Szentágothai Research Centre	Bioinformatics Research Group, Szentágothai Research Centre	Péter Urbán et al
Hungary/SRC-00278w/2020	EPI_ISL_435427	2020-03-25	Virological Research Group, Szentágothai Research Centre	Bioinformatics Research Group, Szentágothai Research Centre	Péter Urbán et al
Hungary/SRC-00541/2020	EPI_ISL_435411	2020-03-27	Virological Research Group, Szentágothai Research Centre	Bioinformatics Research Group, Szentágothai Research Centre	Péter Urbán et al
Hungary/SRC-00777/2020	EPI_ISL_435417	2020-03-30	Virological Research Group, Szentágothai Research Centre	Bioinformatics Research Group, Szentágothai Research Centre	Péter Urbán et al
Hungary/SRC-00792/2020	EPI_ISL_435412	2020-03-30	Virological Research Group, Szentágothai Research Centre	Bioinformatics Research Group, Szentágothai Research Centre	Péter Urbán et al
Hungary/SRC-00836/2020	EPI_ISL_435415	2020-03-30	Virological Research Group, Szentágothai Research Centre	Bioinformatics Research Group, Szentágothai Research Centre	Péter Urbán et al
Hungary/SRC-01136/2020	EPI_ISL_435418	2020-04-02	Virological Research Group, Szentágothai Research Centre	Bioinformatics Research Group, Szentágothai Research Centre	Péter Urbán et al
Iceland/13/2020	EPI_ISL_417765	2020-02-27	The National University Hospital of Iceland	deCODE genetics	Daniel F Gudbjartsson et al
Iceland/233/2020	EPI_ISL_417561	2020-03-17	The National University Hospital of Iceland	deCODE genetics	Daniel F Gudbjartsson et al
Iceland/289/2020	EPI_ISL_417617	2020-03-18	The National University Hospital of Iceland	deCODE genetics	Daniel F Gudbjartsson et al
Iceland/541/2020	EPI_ISL_424561	2020-03-27	deCODE genetics	deCODE genetics	Daniel F Gudbjartsson et al
Iceland/598/2020	EPI_ISL_424618	2020-03-27	The National University Hospital of Iceland	deCODE genetics	Daniel F Gudbjartsson et al
Iceland/87/2020	EPI_ISL_417729	2020-03-10	The National University Hospital of Iceland	deCODE genetics	Daniel F Gudbjartsson et al
India/1-27/2020	EPI_ISL_413522	2020-01-27	Indian Council of Medical Research - National Institute of Virology	National Influenza Center, Indian Council of Medical Research - National Institute of Virology	Potdar V et al
India/1-31/2020	EPI_ISL_413523	2020-01-31	Indian Council of Medical Research-National Institute of Virology	National Influenza Center, Indian Council of Medical Research-National Institute of Virology	Potdar V et al
India/CCMB_J131/2020	EPI_ISL_447566	2020-04-01	CSIR-Centre for Cellular and Molecular Biology	CSIR-Centre for Cellular and Molecular Biology	Sofia Banu et al
India/CCMB_J235/2020	EPI_ISL_447852	2020-04-01	CSIR-Centre for Cellular and Molecular Biology	CSIR-Centre for Cellular and Molecular Biology	Lamuk Zaveri et al
India/CCMB_J350/2020	EPI_ISL_447854	2020-04-02	CSIR-Centre for Cellular and Molecular Biology	CSIR-Centre for Cellular and Molecular Biology	Payel Mukherjee et al
India/GBRC103/2020	EPI_ISL_451666	2020-05-04	M.P Shah Government Medocal college Jamnagar	Gujarat Biotechnology Research Centre	Binita Aring et al
India/GBRC124/2020	EPI_ISL_455021	2020-05-02	Government Medical College, Vadodara	Gujarat Biotechnology Research Centre	Ankit Hinsu et al
India/GBRC156/2020	EPI_ISL_461485	2020-05-27	B.J. Medical College and Civil hospital	Gujarat Biotechnology Research Centre	Pooja P Doshi et al
India/GBRC31/2020	EPI_ISL_444462	2020-04-29	B.J. Medical College and Civil hospital	Gujarat Biotechnology Research Centre	Pritesh Sabara et al
India/GBRC64/2020	EPI_ISL_447039	2020-05-03	B.J. Medical College and Civil hospital	Gujarat Biotechnology Research Centre	Maharshi Pandya et al
India/MaxCov0019_CSIR-IGIB/2020	EPI_ISL_459921	2020-05-08	Devki Devi Foundation, a unit of Max Healthcare	CSIR-IGIB/Max	Rajesh Pandey# et al
India/NCDC-01257/2020	EPI_ISL_435060	2020-03-12	National Centre for Disease control (NCDC), CSIR-Institute of Genomics and Integrative Biology (CSIR-IGIB)	NCDC/CSIR-IGIB	Pramod Kumar et al
India/NCDC-01537/2020	EPI_ISL_435061	2020-03-16	National Centre for Disease control (NCDC), CSIR-Institute of Genomics and Integrative Biology (CSIR-IGIB)	NCDC/CSIR-IGIB	Pramod Kumar et al
India/NCDC-02318/2020	EPI_ISL_435079	2020-03-29	National Centre for Disease control (NCDC), CSIR-Institute of Genomics and Integrative Biology (CSIR-IGIB)	NCDC/CSIR-IGIB	Pramod Kumar et al
India/NCDC-02332/2020	EPI_ISL_435096	2020-03-29	National Centre for Disease control (NCDC), CSIR-Institute of Genomics and Integrative Biology (CSIR-IGIB)	NCDC/CSIR-IGIB	Pramod Kumar et al
India/NCDC-3271/2020	EPI_ISL_436433	2020-04-05	National Centre for Disease control (NCDC)	NCDC/CSIR-IGIB	Pramod Kumar# et al
India/NCDC-3394/2020	EPI_ISL_436435	2020-04-09	National Centre for Disease control (NCDC)	NCDC/CSIR-IGIB	Pramod Kumar# et al
India/NIV-11681/2020	EPI_ISL_452195	2020-04-19	NIV Influenza	NIV Influenza	Potdar V et al
India/RMRC92/2020	EPI_ISL_455787	2020-05-04	REGIONAL VRDL,ICMR-RMRC BBSR	Immunogenomics lab, Institute of Life Sciences, Bhubaneswar	Sunil Raghav et al
Indonesia/EJ-ITD1238Sp/2020	EPI_ISL_458079	2020-03-30	Mitra Keluarga Hospital Kenjeran	Institute of Tropical Disease, Universitas Airlangga	Aldise M Nastri et al
Indonesia/EJ-ITD1273NT/2020	EPI_ISL_458081	2020-03-30	RSUD Bangil Pasuruan	Institute of Tropical Disease, Universitas Airlangga	Jezzy R Dewantari et al
Indonesia/EJ-ITD3101NT/2020	EPI_ISL_458083	2020-04-11	Adi Husada Undaan Hospital	Institute of Tropical Disease, Universitas Airlangga	Rima R Prasetya et al
Indonesia/EJ-ITD3590NT/2020	EPI_ISL_437188	2020-04-14	RSUD Dr. Soetomo	Institute of Tropical Disease, Universitas Airlangga	Krisnoadi Rahardjo et al
Indonesia/EJ-ITD853Sp/2020	EPI_ISL_437187	2020-03-25	Siloam Hospitals	Institute of Tropical Disease, Universitas Airlangga	Kazufumi Shimizu et al
Indonesia/JKT-EIJK01/2020	EPI_ISL_437189	2020-03-26	Pusat Pertamina Hospital	Eijkman Institute for Molecular Biology, Ministry of Research and Technology/National Agency for Research and Innovation	Edison Johar et al
Indonesia/JKT-EIJK0141/2020	EPI_ISL_435281	2020-03-17	Medistra Hospital Jakarta	Eijkman Institute for Molecular Biology, Ministry of Research and Technology/National Agency for Research and Innovation	Edison Johar et al
Indonesia/JKT-EIJK03/2020	EPI_ISL_437191	2020-03-27	RS Pondok Indah Hospital – Pondok Indah	Eijkman Institute for Molecular Biology, Ministry of Research and Technology/National Agency for Research and Innovation	Edison Johar et al
Indonesia/JKT-EIJK0317/2020	EPI_ISL_435282	2020-03-19	RS Pondok Indah Hospital – Pondok Indah	Eijkman Institute for Molecular Biology, Ministry of Research and Technology/National Agency for Research and Innovation	Edison Johar et al
Indonesia/JKT-EIJK04/2020	EPI_ISL_437192	2020-04-01	Mitra Keluarga Kelapa Gading Hospital	Eijkman Institute for Molecular Biology, Ministry of Research and Technology/National Agency for Research and Innovation	Edison Johar et al
Indonesia/JKT-EIJK2444/2020	EPI_ISL_435283	2020-03-30	RS Pondok Indah Hospital – Pondok Indah	Eijkman Institute for Molecular Biology, Ministry of Research and Technology/National Agency for Research and Innovation	Edison Johar et al
Iran/KHGRC-1.1-IPI-8206/2020	EPI_ISL_442523	2020-03-09	Pasteur Institute of Iran	Kawsar Human Genetic Research Company	Sirous Zeinali et al
Iran/KHGRC-2-2162/2020	EPI_ISL_442044	2020-03-26	Kawsar Human Genetic Research Center	Kawsar Human Genetic Research Center	Mohammad Ali Khosravi et al
Iran/KHGRC-3-2178/2020	EPI_ISL_445088	2020-03-26	Human Genetic Research Center	Human Genetic Research Center	Abbasalipour Bashash et al
Ireland/22901/2020	EPI_ISL_418582	2020-03-10	UCD National Virus Reference Laboratory	UCD National Virus Reference Laboratory	Michael Carr et al
Ireland/Limerick-19933/2020	EPI_ISL_414585	2020-03-03	UCD National Virus Reference Laboratory	UCD National Virus Reference Laboratory	Michael Carr et al
Israel/2089697/2020	EPI_ISL_447369	2020-04-01	Clinical Virology Unit, Hadassah Hebrew University Medical Center	Stern Lab	Stern Lab et al
Israel/51141225/2020	EPI_ISL_447319	2020-03-22	Clinical Virology Laboratory, Soroka Medical Center and the Faculty of Health Sciences, Ben-Gurion University of the Negev	Stern Lab	Stern Lab et al
Israel/51146683/2020	EPI_ISL_447311	2020-04-05	Clinical Virology Laboratory, Soroka Medical Center and the Faculty of Health Sciences, Ben-Gurion University of the Negev	Stern Lab	Stern Lab et al
Israel/990059204/2020	EPI_ISL_447278	2020-03-25	Microbiology laboratory, Assuta Ashdod University-Affiliated Hospital	Stern Lab	Stern Lab et al
Israel/990059230/2020	EPI_ISL_447276	2020-03-25	Microbiology laboratory, Assuta Ashdod University-Affiliated Hospital	Stern Lab	Stern Lab et al
Israel/990059244/2020	EPI_ISL_447270	2020-03-25	Microbiology laboratory, Assuta Ashdod University-Affiliated Hospital	Stern Lab	Stern Lab et al
Israel/CVL-n3120/2020	EPI_ISL_447251	2020-03-09	Central Virology Laboratory	Central Virology Laboratory	Neta Zuckerman et al
Israel/ISR_JP0320/2020	EPI_ISL_419211	2020-02-23	Central Virology Laboratory	Israel Institute for Biological Research	Inbar Cohen-Gihon et al
Italy/2629/2020	EPI_ISL_457700	2020-03-06	Department of Infectious Diseases, Istituto Superiore di Sanità, Roma , Italy	Army Medical and Veterinary Research Center	Paola Stefanelli et al
Italy/FVG-ICGEB_S9/2020	EPI_ISL_417423	2020-03-01	Laboratory of Molecular Virology International Center for Genetic Engineering and Biotechnology (ICGEB)	ARGO Open Lab Platform for Genome sequencing	Licastro D et al
Italy/INMI1-cs/2020	EPI_ISL_410546	2020-01-29	INMI Lazzaro Spallanzani IRCCS	Laboratory of Virology, INMI Lazzaro Spallanzani IRCCS	Maria R. Capobianchi et al
Italy/INMI2-N/2020	EPI_ISL_451302	2020-01-30	Laboratory of Virology, INMI Lazzaro Spallanzani IRCCS	Laboratory of Virology, INMI Lazzaro Spallanzani IRCCS	Cesare E.M. Gruber et al
Italy/IZSPB_1259/2020	EPI_ISL_451962	2020-03-20	Istituto Zooprofilattico Sperimentale Puglia e Basilicata; Dipartimento di Bioscienze, Biotecnologie e Biofarmaceutica dell’Università degli Studi di Bari “A.Moro”; Istituto di Biomembrane. Bioenergetica e Biotecnologie Molecolari del Consiglio Nazionale delle Ricerche di Bari	Beaconlab (Bioinformatics, Evolution and Comparative Genomics lab), Dept of Biosciences, University on Milan	Parisi A. et al
Italy/MI-5925-22Feb/2020	EPI_ISL_460091	2020-02-22	Molecular Virology Unit, Fondazione IRCCS Policlinico San Matteo , Pavia	Laboratory of Virology, INMI Lazzaro Spallanzani IRCCS	Antonino Di Caro et al
Italy/PV-5314-N/2020	EPI_ISL_451307	2020-02-21	Molecular Virology Unit, Fondazione IRCCS Policlinico San Matteo , Pavia	Laboratory of Virology, INMI Lazzaro Spallanzani IRCCS	Fausto Baldanti et al
ITALY/SardiniaNuoro04039046/2020	EPI_ISL_458084	2020-04-03	Laboratorio Biologia Molecolare Sars Cov2 - UOC Laboratorio Analisi - Servizio Medicina di Laboratorio, Ospedale "San Francesco" - ATS-ASSL Nuoro	Laboratorio specialistico UOC Ematologia - Ospedale "San Francesco" - ATS-ASSL Nuoro	Piras Giovanna et al
Italy/SPL1/2020	EPI_ISL_412974	2020-01-29	Department of Infectious Diseases, Istituto Superiore di Sanità, Rome, Italy	Virology Laboratory, Scientific Department, Army Medical Center	Paola Stefanelli et al
Italy/TE12337/2020	EPI_ISL_435146	2020-04-07	Villa Serena del Dr. Leonardo Petruzzi	Istituto Zooprofilattico Sperimentale dell’Abruzzo e Molise “G. Caporale”	Lorusso A et al
Italy/TE13484/2020	EPI_ISL_435151	2020-04-08	Ospedale SS Annunziata	Istituto Zooprofilattico Sperimentale dell’Abruzzo e Molise “G. Caporale”	Lorusso A et al
Italy/TE13491/2020	EPI_ISL_435148	2020-04-08	Ospedale SS Annunziata	Istituto Zooprofilattico Sperimentale dell’Abruzzo e Molise “G. Caporale”	Lorusso A et al
Italy/TE26533/2020	EPI_ISL_436726	2020-04-27	SERVIZIO DI IGIENE E SANITÀ PUBBLICA ASL Teramo	Istituto Zooprofilattico Sperimentale dell’Abruzzo e Molise “G. Caporale”	Lorusso A et al
Italy/TE26539/2020	EPI_ISL_436727	2020-04-27	SERVIZIO DI IGIENE E SANITÀ PUBBLICA ASL Teramo	Istituto Zooprofilattico Sperimentale dell’Abruzzo e Molise “G. Caporale”	Lorusso A et al
Italy/TE26540/2020	EPI_ISL_436728	2020-04-27	SERVIZIO DI IGIENE E SANITÀ PUBBLICA ASL Teramo	Istituto Zooprofilattico Sperimentale dell’Abruzzo e Molise “G. Caporale”	Lorusso A et al
Italy/TE26643/2020	EPI_ISL_436729	2020-04-27	SERVIZIO DI IGIENE E SANITÀ PUBBLICA ASL Teramo	Istituto Zooprofilattico Sperimentale dell’Abruzzo e Molise “G. Caporale”	Lorusso A et al
Italy/TE5541/2020	EPI_ISL_436719	2020-03-20	Ospedale Civile S. Liberatore di Atri	Istituto Zooprofilattico Sperimentale dell’Abruzzo e Molise “G. Caporale”	Lorusso A et al
Italy/TE6571/2020	EPI_ISL_429231	2020-03-24	Ospedale Civile Giuseppe Mazzini	Istituto Zooprofilattico Sperimentale dell'Abruzzo e Molise "G. Caporale"	Lorusso A et al
Italy/VR_20COV46-8/2020	EPI_ISL_452190	2020-04-03	ULSS9 Distretto di San Bonifacio	Istituto Zooprofilattico Sperimentale delle Venezie	Adelaide Milani et al
Jamaica/JM-CDC-0078/2020	EPI_ISL_450792	2020-03-11	Jamaica Ministry of Health and Wellness	Pathogen Discovery, Respiratory Viruses Branch, Division of Viral Diseases, Centers for Disease Control and Prevention	Krista Queen et al
Jamaica/JM-CDC-0869/2020	EPI_ISL_450793	2020-03-09	Jamaica Ministry of Health and Wellness	Pathogen Discovery, Respiratory Viruses Branch, Division of Viral Diseases, Centers for Disease Control and Prevention	Yan Li et al
Jamaica/JM-CDC-4376/2020	EPI_ISL_450794	2020-03-11	Jamaica Ministry of Health and Wellness	Pathogen Discovery, Respiratory Viruses Branch, Division of Viral Diseases, Centers for Disease Control and Prevention	Yan Li et al
Jamaica/JM-CDC-5836/2020	EPI_ISL_450795	2020-03-14	Jamaica Ministry of Health and Wellness	Pathogen Discovery, Respiratory Viruses Branch, Division of Viral Diseases, Centers for Disease Control and Prevention	Yan Li et al
Jamaica/JM-CDC-6365/2020	EPI_ISL_450796	2020-03-16	Jamaica Ministry of Health and Wellness	Pathogen Discovery, Respiratory Viruses Branch, Division of Viral Diseases, Centers for Disease Control and Prevention	Yan Li et al
Jamaica/JM-CDC-6603/2020	EPI_ISL_450797	2020-03-16	Jamaica Ministry of Health and Wellness	Pathogen Discovery, Respiratory Viruses Branch, Division of Viral Diseases, Centers for Disease Control and Prevention	Yan Li et al
Jamaica/JM-CDC-7286/2020	EPI_ISL_450799	2020-03-17	Jamaica Ministry of Health and Wellness	Pathogen Discovery, Respiratory Viruses Branch, Division of Viral Diseases, Centers for Disease Control and Prevention	Yan Li et al
Japan/AI-I-004/2020	EPI_ISL_407084	2020-01-25	Department of Virology III, National Institute of Infectious Diseases	Pathogen Genomics Center, National Institute of Infectious Diseases	Tsuyoshi Sekizuka et al
Japan/Donner14/2020	EPI_ISL_438958	2020-04-10	Keio University School of Medicine	Keio University School of Medicine	Kenjiro Kosaki et al
Japan/Donner15/2020	EPI_ISL_438959	2020-04-10	Keio University School of Medicine	Keio University School of Medicine	Kenjiro Kosaki et al
Japan/Donner19/2020	EPI_ISL_438963	2020-04-13	Keio University School of Medicine	Keio University School of Medicine	Kenjiro Kosaki et al
Japan/Donner24/2020	EPI_ISL_438968	2020-04-20	Keio University School of Medicine	Keio University School of Medicine	Kenjiro Kosaki et al
Japan/Donner26/2020	EPI_ISL_438970	2020-03-25	Keio University School of Medicine	Keio University School of Medicine	Kenjiro Kosaki et al
Japan/DP0107/2020	EPI_ISL_416574	2020-02-15	Japanese Quarantine Stations	Pathogen Genomics Center, National Institute of Infectious Diseases	Tsuyoshi Sekizuka et al
Japan/DP0286/2020	EPI_ISL_416588	2020-02-16	Japanese Quarantine Stations	Pathogen Genomics Center, National Institute of Infectious Diseases	Tsuyoshi Sekizuka et al
Japan/DP0346/2020	EPI_ISL_416597	2020-02-16	Japanese Quarantine Stations	Pathogen Genomics Center, National Institute of Infectious Diseases	Tsuyoshi Sekizuka et al
Japan/DP0457/2020	EPI_ISL_416601	2020-02-16	Japanese Quarantine Stations	Pathogen Genomics Center, National Institute of Infectious Diseases	Tsuyoshi Sekizuka et al
Japan/DP0462/2020	EPI_ISL_416602	2020-02-16	Japanese Quarantine Stations	Pathogen Genomics Center, National Institute of Infectious Diseases	Tsuyoshi Sekizuka et al
Japan/DP0644/2020	EPI_ISL_416611	2020-02-17	Japanese Quarantine Stations	Pathogen Genomics Center, National Institute of Infectious Diseases	Tsuyoshi Sekizuka et al
Japan/Hu_Kng_19-865/2020	EPI_ISL_445183	2020-03-23		Takayuki Hishiki Kanagawa Prefectural Institute of Public Health	Hishiki et al
Japan/KY-V-029/2020	EPI_ISL_408669	2020-01-29	Dept. of Virology III, National Institute of Infectious Diseases	Pathogen Genomics Center, National Institute of Infectious Diseases	Tsuyoshi Sekizuka et al
Japan/OS-20-07-1/2020	EPI_ISL_410532	2020-01-23	Dept. of Pathology, National Institute of Infectious Diseases	Pathogen Genomics Center, National Institute of Infectious Diseases	Tsuyoshi Sekizuka et al
Japan/P2-2/2020	EPI_ISL_419298	2020-03-10	Chiba Prefectural Institute of Public Health	Pathogen Genomics Center, National Institute of Infectious Diseases	Tsuyoshi Sekizuka et al
Japan/P3-1/2020	EPI_ISL_419299	2020-03-09	Ishikawa Prefectural Institute of Public Health and Environmental Science	Pathogen Genomics Center, National Institute of Infectious Diseases	Tsuyoshi Sekizuka et al
Japan/P3-2/2020	EPI_ISL_419300	2020-03-20	Ishikawa Prefectural Institute of Public Health and Environmental Science	Pathogen Genomics Center, National Institute of Infectious Diseases	Tsuyoshi Sekizuka et al
Japan/P4-1/2020	EPI_ISL_419301	2020-03-11	Saitama Prefectural Institute of Public Health	Pathogen Genomics Center, National Institute of Infectious Diseases	Tsuyoshi Sekizuka et al
Japan/P5-2/2020	EPI_ISL_419310	2020-03-13	Chiba Prefectural Institute of Public Health	Pathogen Genomics Center, National Institute of Infectious Diseases	Tsuyoshi Sekizuka et al
Jordan/SR-0333/2020	EPI_ISL_450186	2020-04-07	Biolab Diagnostic Laboratories	Andersen lab at Scripps Research	Issa Abu-Dayyeh et al
Jordan/SR-0336/2020	EPI_ISL_450188	2020-04-06	Biolab Diagnostic Laboratories	Andersen lab at Scripps Research	Issa Abu-Dayyeh et al
Jordan/SR-0338/2020	EPI_ISL_450189	2020-04-06	Biolab Diagnostic Laboratories	Andersen lab at Scripps Research	Issa Abu-Dayyeh et al
Jordan/SR-034/2020	EPI_ISL_429994	2020-03-17	Biolab Diagnostic Laboratories	Andersen lab at Scripps Research	Issa Abu-Dayyeh et al
Jordan/SR-046/2020	EPI_ISL_430004	2020-03-17	Biolab Diagnostic Laboratories	Andersen lab at Scripps Research	Issa Abu-Dayyeh et al
Jordan/SR-047/2020	EPI_ISL_430005	2020-03-26	Biolab Diagnostic Laboratories	Andersen lab at Scripps Research	Issa Abu-Dayyeh et al
Jordan/SR-051/2020	EPI_ISL_430008	2020-04-04	Biolab Diagnostic Laboratories	Andersen lab at Scripps Research	Issa Abu-Dayyeh et al
Jordan/SR-055/2020	EPI_ISL_430013	2020-04-02	Biolab Diagnostic Laboratories	Andersen lab at Scripps Research	Issa Abu-Dayyeh et al
Kazakhstan/16173/2020	EPI_ISL_454497	2020-05-14	RSE "National Center for Biotechnology"	RSE "National Center for Biotechnology"	Alexandr Shevtsov et al
Kazakhstan/22044/2020	EPI_ISL_454584	2020-04-21	Laboratory of virology, National Center of Expertise	Laboratory of molecular-genetic research, National Center for Expertise, Kazakhstan National Center for Biotechnology, Kazakhstan	Abdaliyev Askar et al
Kazakhstan/26474/2020	EPI_ISL_454505	2020-04-26	RSE "National Center for Biotechnology"	RSE "National Center for Biotechnology"	Alexandr Shevtsov et al
Kazakhstan/26585/2020	EPI_ISL_454514	2020-04-26	RSE "National Center for Biotechnology"	RSE "National Center for Biotechnology"	Alexandr Shevtsov et al
Kazakhstan/26617/2020	EPI_ISL_454515	2020-04-26	RSE "National Center for Biotechnology"	RSE "National Center for Biotechnology"	Alexandr Shevtsov et al
Kazakhstan/26828/2020	EPI_ISL_454517	2020-04-26	RSE "National Center for Biotechnology"	RSE "National Center for Biotechnology"	Alexandr Shevtsov et al
Kazakhstan/26829/2020	EPI_ISL_454518	2020-04-26	RSE "National Center for Biotechnology"	RSE "National Center for Biotechnology"	Alexandr Shevtsov et al
Kazakhstan/33496/2020	EPI_ISL_454585	2020-05-04	Laboratory of virology, National Center of Expertise	Laboratory of molecular-genetic research, National Center for Expertise, Kazakhstan National Center for Biotechnology, Kazakhstan	Abdaliyev Askar et al
Kazakhstan/7263/2020	EPI_ISL_454571	2020-03-25	National Center of Expertise	National Center for Expertise, National Center for Biotechnology, Kazakhstan	Abdaliyev Askar et al
Kazakhstan/7341/2020	EPI_ISL_454572	2020-03-25	National Center of Expertise	National Center for Expertise, Kazakhstan National Center for Biotechnology, Kazakhstan	Abdaliyev Askar et al
Kazakhstan/NCB-1/2020	EPI_ISL_435045	2020-03-22	Laboratory of Applied Genetics	RSE "National Center for Biotechnology"	Shevtsov et al
Kazakhstan/NCB-2/2020	EPI_ISL_435046	2020-03-25	Laboratory of Applied Genetics	RSE "National Center for Biotechnology"	Shevtsov et al
Kazakhstan/NCB-3/2020	EPI_ISL_435047	2020-03-25	Laboratory of Applied Genetics	RSE "National Center for Biotechnology"	Shevtsov et al
Kenya/D5/2020	EPI_ISL_457999	2020-05-22	Centre For Biotechnology Research and Development	Centre For Biotechnology Research and Development	Matoke-Muhia et al
Kenya/D6/2020	EPI_ISL_458000	2020-03-17	Centre For Biotechnology Research and Development	Centre For Biotechnology Research and Development	Matoke-Muhia et al
Korea/KCDC2005/2020	EPI_ISL_426166	2020-02-04	Division of Viral Diseases, Center for Laboratory Control of Infectious Diseases, Korea Centers for Diseases Control and Prevention	Division of Viral Diseases, Center for Laboratory Control of Infectious Diseases, Korea Centers for Diseases Control and Prevention	Jeong-Min Kim et al
Kuwait/KU001/2020	EPI_ISL_421652	2020-03-16	Dasman Diabetes Institute	Dasman Diabetes Institute	Fahd Al-Mulla et al
Kuwait/KU006/2020	EPI_ISL_422424	2020-03-15	Jaber Al Ahmad Al Sabah Hospital	Dasman diabetes Institute	Fahd Al-Mulla et al
Kuwait/KU008/2020	EPI_ISL_422427	2020-03-16	JABER AL AHMAD AL SABAH HOSPITAL – KUWAIT CITY	Dasman Diabetes Institute	Fahd Al-Mulla et al
Kuwait/KU12/2020	EPI_ISL_416458	2020-03-02	Virology laboratory Ministry of Health Kuwait sequenced at Dasman Diabetes Institute	Dasman Diabetes Institute	Fahd Al-Mulla et al
Latvia/01/2020	EPI_ISL_421653	2020-03-25	E. Gulbja Laboratorija	Latvian Biomedical Research and Study Centre	Ivars Silamiķelis et al
Latvia/013/2020	EPI_ISL_437092	2020-03-20	Latvijas Infektoloģijas centrs	Latvian Biomedical Research and Study Centre	Ivars Silamiķelis et al
Latvia/015/2020	EPI_ISL_437094	2020-03-23	Latvijas Infektoloģijas centrs	Latvian Biomedical Research and Study Centre	Ivars Silamiķelis et al
Latvia/018/2020	EPI_ISL_450518	2020-04-18	E. Gulbja Laboratorija	Latvian Biomedical Research and Study Centre	Ivars Silamiķelis et al
Latvia/019/2020	EPI_ISL_450519	2020-04-14	E. Gulbja Laboratorija	Latvian Biomedical Research and Study Centre	Ivars Silamiķelis et al
Latvia/02/2020	EPI_ISL_421654	2020-03-25	E. Gulbja Laboratorija	Latvian Biomedical Research and Study Centre	Ivars Silamiķelis et al
Latvia/020/2020	EPI_ISL_450520	2020-04-28	Centrālā Laboratorija	Latvian Biomedical Research and Study Centre	Ivars Silamiķelis et al
Latvia/021/2020	EPI_ISL_450521	2020-04-28	Centrālā Laboratorija	Latvian Biomedical Research and Study Centre	Ivars Silamiķelis et al
Latvia/022/2020	EPI_ISL_450522	2020-04-28	Centrālā Laboratorija	Latvian Biomedical Research and Study Centre	Ivars Silamiķelis et al
Latvia/024/2020	EPI_ISL_450524	2020-04-19	Centrālā Laboratorija	Latvian Biomedical Research and Study Centre	Ivars Silamiķelis et al
Latvia/07/2020	EPI_ISL_426287	2020-03-30	E. Gulbja Laboratorija	Latvian Biomedical Research and Study Centre	Ivars Silamiķelis et al
Latvia/09/2020	EPI_ISL_426289	2020-03-30	E. Gulbja Laboratorija	Latvian Biomedical Research and Study Centre	Ivars Silamiķelis et al
Lebanon/S1_758/2020	EPI_ISL_450508	2020-03-04	Rafik Hariri University Hospital	Rafik Hariri University Hospital	Rita Feghali et al
Lebanon/S2_759/2020	EPI_ISL_450509	2020-03-15	Rafik Hariri University Hospital	Rafik Hariri University Hospital	Rita Feghali et al
Lebanon/S4_761/2020	EPI_ISL_450511	2020-03-04	Rafik Hariri University Hospital	Rafik Hariri University Hospital	Rita Feghali et al
Lebanon/S5_762/2020	EPI_ISL_450512	2020-02-27	Rafik Hariri University Hospital	Rafik Hariri University Hospital	Rita Feghali et al
Lebanon/S8_767/2020	EPI_ISL_450514	2020-03-13	Rafik Hariri University Hospital	Rafik Hariri University Hospital	Rita Feghali et al
Lebanon/S9_764/2020	EPI_ISL_450515	2020-03-11	Rafik Hariri University Hospital	Rafik Hariri University Hospital	Rita Feghali et al
Luxembourg/LNS0000001/2020	EPI_ISL_419562	2020-02-29	Laboratoire National de Santé, Microbiology, Virology	Laboratoire National de Santé, Microbiology, Epidemiology and Microbial Genomics	Anke Wienecke-Baldacchino et al
Luxembourg/LNS0078676/2020	EPI_ISL_428949	2020-04-03	Laboratoire National de Sante, Microbiology, Virology	Laboratoire National de Sante, Microbiology, Epidemiology and Microbial Genomics	Anke Wienecke-Baldacchino et al
Luxembourg/LNS0724201/2020	EPI_ISL_445054	2020-04-22	Laboratoire National de Sante, Microbiology, Virology	Laboratoire National de Sante, Microbiology, Epidemiology and Microbial Genomics	Anke Wienecke-Baldacchino et al
Luxembourg/LNS0819394/2020	EPI_ISL_421746	2020-03-17	Laboratoire National de Sante, Microbiology, Virology	Laboratoire National de Sante, Microbiology, Epidemiology and Microbial Genomics	Anke Wienecke-Baldacchino et al
Luxembourg/LNS0877496/2020	EPI_ISL_421749	2020-03-17	Laboratoire National de Sante, Microbiology, Virology	Laboratoire National de Sante, Microbiology, Epidemiology and Microbial Genomics	Anke Wienecke-Baldacchino et al
Luxembourg/LNS1586475/2020	EPI_ISL_445075	2020-05-08	Laboratoire National de Sante, Microbiology, Virology	Laboratoire National de Sante, Microbiology, Epidemiology and Microbial Genomics	Anke Wienecke-Baldacchino et al
Luxembourg/LNS3162972/2020	EPI_ISL_434513	2020-04-14	Laboratoire National de Sante, Microbiology, Virology	Laboratoire National de Sante, Microbiology, Epidemiology and Microbial Genomics	Anke Wienecke-Baldacchino et al
Luxembourg/LNS4107430/2020	EPI_ISL_429772	2020-03-28	Laboratoire National de Sante, Microbiology, Virology	Laboratoire National de Sante, Microbiology, Epidemiology and Microbial Genomics	Anke Wienecke-Baldacchino et al
Luxembourg/LNS4641661/2020	EPI_ISL_429707	2020-03-18	Laboratoire National de Sante, Microbiology, Virology	Laboratoire National de Sante, Microbiology, Epidemiology and Microbial Genomics	Anke Wienecke-Baldacchino et al
Luxembourg/LNS6282845/2020	EPI_ISL_417533	2020-03-18	Laboratoire Nationale de Santé, Microbiology, Virology	Laboratoire Nationale de Santé, Microbiology, Epidemiology and Microbial Genomics	Anke Wienecke-Baldacchino et al
Luxembourg/LNS6387933/2020	EPI_ISL_459900	2020-05-15	Laboratoire National de Sante, Microbiology, Virology	Laboratoire National de Sante, Microbiology, Epidemiology and Microbial Genomics	Anke Wienecke-Baldacchino et al
Luxembourg/LNS6546078/2020	EPI_ISL_445053	2020-04-30	Laboratoire National de Sante, Microbiology, Virology	Laboratoire National de Sante, Microbiology, Epidemiology and Microbial Genomics	Anke Wienecke-Baldacchino et al
Luxembourg/LNS6733162/2020	EPI_ISL_459902	2020-05-19	Laboratoire National de Sante, Microbiology, Virology	Laboratoire National de Sante, Microbiology, Epidemiology and Microbial Genomics	Anke Wienecke-Baldacchino et al
Luxembourg/LNS7580831/2020	EPI_ISL_429732	2020-03-23	Laboratoire National de Sante, Microbiology, Virology	Laboratoire National de Sante, Microbiology, Epidemiology and Microbial Genomics	Anke Wienecke-Baldacchino et al
Luxembourg/LNS7753431/2020	EPI_ISL_419595	2020-03-12	Laboratoire National de Santé, Microbiology, Virology	Laboratoire National de Santé, Microbiology, Epidemiology and Microbial Genomics	Anke Wienecke-Baldacchino et al
Luxembourg/LNS7820945/2020	EPI_ISL_459906	2020-05-18	Laboratoire National de Sante, Microbiology, Virology	Laboratoire National de Sante, Microbiology, Epidemiology and Microbial Genomics	Anke Wienecke-Baldacchino et al
Luxembourg/LNS8602041/2020	EPI_ISL_421761	2020-03-17	Laboratoire National de Sante, Microbiology, Virology	Laboratoire National de Sante, Microbiology, Epidemiology and Microbial Genomics	Anke Wienecke-Baldacchino et al
Luxembourg/LNS9984061/2020	EPI_ISL_429724	2020-03-19	Laboratoire National de Sante, Microbiology, Virology	Laboratoire National de Sante, Microbiology, Epidemiology and Microbial Genomics	Anke Wienecke-Baldacchino et al
Luxembourg/Lux1/2020	EPI_ISL_413593	2020-02-29	Laboratoire National de Santé	Erasmus Medical Center	David Nieuwenhuijse et al
Malaysia/188407/2020	EPI_ISL_417918	2020-03-18	Department of Medical Microbiology, University Malaya Medical Centre	Department of Medical Microbiology, Faculty of Medicine, University of Malaya	Yoong Min CHONG et al
Malaysia/189332/2020	EPI_ISL_417917	2020-03-20	Department of Medical Microbiology, University Malaya Medical Centre	Department of Medical Microbiology	Yoong Min CHONG et al
Malaysia/IIUM316/2020	EPI_ISL_455312	2020-04-09	Microbiology Unit, Department of Pathology & Laboratory Medicine, IIUM Medical Centre	SEA Microbiome Unit, Faculty of Industrial Sciences & Technology, Universiti Malaysia Pahang	Norhidayah Binti Kamarudin et al
Malaysia/IIUM91/2020	EPI_ISL_455313	2020-04-02	Microbiology Unit, Department of Pathology & Laboratory Medicine, IIUM Medical Centre	SEA Microbiome Unit, Faculty of Industrial Sciences & Technology, Universiti Malaysia Pahang	Hajar Fauzan Ahmad et al
Malaysia/IMR_WC10180/2020	EPI_ISL_459957	2020-04-01	Institute for Medical Research, Infectious Disease Research Centre, National Institutes of Health, Minis	Institute for Medical Research, Infectious Disease Research Centre, National Institutes of Health, Minis	Suppiah J et al
Malaysia/IMR_WC1098/2020	EPI_ISL_430442	2020-02-29	Institute for Medical Research, Infectious Disease Research Centre, National Institutes of Health, Ministry of Health Malaysia	Institute for Medical Research, Infectious Disease Research Centre, National Institutes of Health, Ministry of Health Malaysia	Suppiah.J et al
Malaysia/IMR_WC1114/2020	EPI_ISL_455793	2020-02-29	Institute for Medical Research, Infectious Disease Research Centre, National Institutes of Health, Ministry of Health Malaysia	Malaysia Genome Institute	Mohd Noor Mat Isa et al
Malaysia/IMR_WC1170/2020	EPI_ISL_430440	2020-03-05	Institute for Medical Research, Infectious Disease Research Centre, National Institutes of Health, Ministry of Health Malaysia	Institute for Medical Research, Infectious Disease Research Centre, National Institutes of Health, Ministry of Health Malaysia	Suppiah.J et al
Malaysia/IMR_WC1177/2020	EPI_ISL_430439	2020-03-05	Institute for Medical Research, Infectious Disease Research Centre, National Institutes of Health, Ministry of Health Malaysia	Institute for Medical Research Infectious Disease Research Centre, National Institutes of Health, Ministry of Health Malaysia	Suppiah.J et al
Malaysia/IMR_WC2423/2020	EPI_ISL_459953	2020-03-16	Institute for Medical Research, Infectious Disease Research Centre, National Institutes of Health, Ministry of Health Malaysia	Institute for Medical Research Infectious Disease Research Centre, National Institutes of Health, Ministry of Health Malaysia	Suppiah J et al
Malaysia/IMR_WC2453/2020	EPI_ISL_459954	2020-03-16	Institute for Medical Research, Infectious Disease Research Centre, National Institutes of Health, Ministry of Health Malaysia	Institute for Medical Research, Infectious Disease Research Centre, National Institutes of Health, Ministry of Health Malaysia	Suppiah J et al
Malaysia/IMR_WC2665/2020	EPI_ISL_459955	2020-03-18	Institute for Medical Research, Infectious Disease Research Centre, National Institutes of Health, Ministry of Health Malaysia	Institute for Medical Research, Infectious Disease Research Centre, National Institutes of Health, Ministry of Health Malaysia	Suppiah J et al
Malaysia/IMR_WC413/2020	EPI_ISL_455791	2020-02-08	Institute for Medical Research, Infectious Disease Research Centre, National Institutes of Health, Ministry of Health Malaysia	Malaysia Genome Institute	Mohd Noor Mat Isa et al
Malaysia/IMR_WC458/2020	EPI_ISL_455792	2020-02-09	Institute for Medical Research, Infectious Disease Research Centre, National Institutes of Health, Ministry of Health Malaysia	Malaysia Genome Institute	Mohd Noor Mat Isa et al
Malaysia/IMR_WC627/2020	EPI_ISL_430444	2020-02-12	Institute for Medical Research, Infectious Disease Research Centre, National Institutes of Health, Ministry of Health Malaysia	Institute for Medical Research, Infectious Disease Research Centre, National Institutes of Health, Ministry of Health Malaysia	Suppiah.J et al
Malaysia/IMR_WC9127/2020	EPI_ISL_459956	2020-03-30	Institute for Medical Research, Infectious Disease Research Centre, National Institutes of Health, Ministry of Health Malaysia	Institute for Medical Research, Infectious Disease Research Centre, National Institutes of Health, Ministry of Health Malaysia	Suppiah J et al
Malaysia/MKAK-CL-2020-5045/2020	EPI_ISL_416829	2020-01-24	National Public Health Laboratory	Malaysia Genome Institute	Mohd Noor Mat Isa et al
Malaysia/MKAK-CL-2020-5096/2020	EPI_ISL_416885	2020-01-30	National Public Health Laboratory	Malaysia Genome Institute	Mohd Noor Mat Isa et al
Malaysia/MKAK-CL-2020-6430/2020	EPI_ISL_416886	2020-02-04	National Public Health Laboratory	Malaysia Genome Institute	Mohd Noor Mat Isa et al
Mexico/CDMX-InDRE_01/2020	EPI_ISL_412972	2020-02-27	Instituto Nacional de Enfermedades Respiratorias	Instituto de Diagnostico y Referencia Epidemiologicos (INDRE)	Ramirez-Gonzalez Ernesto et al
Mexico/CDMX-InDRE_07/2020	EPI_ISL_452139	2020-02-28	Instituto de Diagnostico y Referencia Epidemiologicos (INDRE)	Instituto de diagnóstico y Referencia Epidemiologicos (INDRE)	Ramirez-Gonzalez Ernesto et al
Mexico/CDMX-InDRE_18/2020	EPI_ISL_455456	2020-03-12	Instituto de Diagnostico y Referencia Epidemiologicos (INDRE)	Instituto de Diagnostico y Referencia Epidemiologicos (INDRE)	Rodriguez-Maldonado Abril et al
Mexico/CDMX-INER_02/2020	EPI_ISL_424348	2020-03-13	Instituto Nacional de Enfermedades Respiratorias	Instituto Nacional de Enfermedades Respiratorias	Joel Armando Vázquez Pérez et al
Mexico/CDMX-INER_04/2020	EPI_ISL_424626	2020-03-15	Instituto Nacional de Enfermedades Respiratorias	Instituto Nacional de Enfermedades Respiratorias	Joel Armando Vázquez Pérez et al
mink/Netherlands/NB02_06KS/2020	EPI_ISL_447628	2020-04-29		Virology	van der Poel et al
Morocco/15N/2020	EPI_ISL_458150	2020-05-15	ANOUAL	ANOUAL	Jouali Farah et al
Morocco/6891/2020	EPI_ISL_459969	2020-03-20	Institut Pasteur du Maroc	Institut Pasteur du Maroc	Marion Barbet et al
Morocco/6893/2020	EPI_ISL_459971	2020-03-18	Institut Pasteur du Maroc	Institut Pasteur du Maroc	Marion Barbet et al
Morocco/6894/2020	EPI_ISL_459972	2020-03-20	Institut Pasteur du Maroc	Institut Pasteur du Maroc	Marion Barbet et al
Morocco/6895/2020	EPI_ISL_459973	2020-03-20	Institut Pasteur du Maroc	Institut Pasteur du Maroc	Marion Barbet et al
Morocco/6898/2020	EPI_ISL_459976	2020-03-16	Institut Pasteur du Maroc	Institut Pasteur du Maroc	Marion Barbet et al
Morocco/6900/2020	EPI_ISL_459978	2020-04-20	Institut Pasteur du Maroc	Institut Pasteur du Maroc	Marion Barbet et al
Morocco/6901/2020	EPI_ISL_459979	2020-04-19	Institut Pasteur du Maroc	Institut Pasteur du Maroc	Marion Barbet et al
Morocco/6902/2020	EPI_ISL_459980	2020-04-19	Institut Pasteur du Maroc	Institut Pasteur du Maroc	Marion Barbet et al
Morocco/6904/2020	EPI_ISL_459982	2020-04-18	Institut Pasteur du Maroc	Institut Pasteur du Maroc	Marion Barbet et al
Morocco/6906/2020	EPI_ISL_459984	2020-04-06	Institut Pasteur du Maroc	Institut Pasteur du Maroc	Marion Barbet et al
Morocco/OUA677-19/2020	EPI_ISL_451400	2020-04-23	Laboratoire de Recherche et d'Analyse Médicale de la Gendarmerie Royale	Laboratoire de Recherche et d'Analyse Médicale de la Gendarmerie Royale	Sanaâ LEMRISS et al
Nepal/61/2020	EPI_ISL_410301	2020-01-13	National Influenza Centre, National Public Health Laboratory, Kathmandu, Nepal	The University of Hong Kong	Ranjit Sah et al
Netherlands/Delft_1363424/2020	EPI_ISL_413569	2020-02-28	RIVM	Erasmus Medical Center	David Nieuwenhuijse et al
Netherlands/Gelderland_136/2020	EPI_ISL_460896	2020-05-22	Dutch COVID-19 response team	Erasmus Medical Center	Bas Oude Munnink et al
Netherlands/Gelderland_73/2020	EPI_ISL_460972	2020-05-18	Dutch COVID-19 response team	Erasmus Medical Center	Bas Oude Munnink et al
Netherlands/Gelderland_95/2020	EPI_ISL_460994	2020-05-21	Dutch COVID-19 response team	Erasmus Medical Center	Bas Oude Munnink et al
Netherlands/Helmond_1363548/2020	EPI_ISL_413574	2020-02-29	MHC West-Brabant	Erasmus Medical Center	David Nieuwenhuijse et al
Netherlands/Limburg_16/2020	EPI_ISL_461004	2020-05-13	Dutch COVID-19 response team	Erasmus Medical Center	Bas Oude Munnink et al
Netherlands/Loon_op_zand_1363512/2020	EPI_ISL_413576	2020-02-29	RIVM	Erasmus Medical Center	David Nieuwenhuijse et al
Netherlands/NA_113/2020	EPI_ISL_422661	2020-03-10	Dutch COVID-19 response team	Erasmus Medical Center	Bas Oude Munnink et al
Netherlands/NA_333/2020	EPI_ISL_455138	2020-04-03	Dutch COVID-19 response team	Erasmus Medical Center	Bas Oude Munnink et al
Netherlands/NA_349/2020	EPI_ISL_455154	2020-04-06	Dutch COVID-19 response team	Erasmus Medical Center	Bas Oude Munnink et al
Netherlands/NA_408/2020	EPI_ISL_455210	2020-03-19	Dutch COVID-19 response team	Erasmus Medical Center	Bas Oude Munnink et al
Netherlands/NA_643/2020	EPI_ISL_461078	2020-03-31	Dutch COVID-19 response team	Erasmus Medical Center	Bas Oude Munnink et al
Netherlands/NA_649/2020	EPI_ISL_461084	2020-05-07	Dutch COVID-19 response team	Erasmus Medical Center	Bas Oude Munnink et al
Netherlands/NA_678/2020	EPI_ISL_461113	2020-03-02	Dutch COVID-19 response team	Erasmus Medical Center	Bas Oude Munnink et al
Netherlands/NoordBrabant_10003/2020	EPI_ISL_454752	2020-02-28	Dutch COVID-19 response team	National Institute for Public Health and the Environment (RIVM)	Adam Meijer et al
Netherlands/NoordHolland_10002/2020	EPI_ISL_454751	2020-02-28	Dutch COVID-19 response team	National Institute for Public Health and the Environment (RIVM)	Adam Meijer et al
Netherlands/NoordHolland_29/2020	EPI_ISL_461219	2020-05-02	Dutch COVID-19 response team	Erasmus Medical Center	Bas Oude Munnink et al
Netherlands/Oss_1363500/2020	EPI_ISL_413581	2020-02-29	RIVM	Erasmus Medical Center	David Nieuwenhuijse et al
Netherlands/Overijssel_35/2020	EPI_ISL_461227	2020-05-26	Dutch COVID-19 response team	Erasmus Medical Center	Bas Oude Munnink et al
Netherlands/Tilburg_1363354/2020	EPI_ISL_413586	2020-02-27	Foundation Elisabeth-Tweesteden Ziekenhuis	Erasmus Medical Center	David Nieuwenhuijse et al
Netherlands/Zeeland_6/2020	EPI_ISL_461288	2020-04-02	Dutch COVID-19 response team	Erasmus Medical Center	Bas Oude Munnink et al
Netherlands/ZuidHolland_10004/2020	EPI_ISL_454753	2020-02-28	Dutch COVID-19 response team	National Institute for Public Health and the Environment (RIVM)	Adam Meijer et al
Netherlands/ZuidHolland_10005/2020	EPI_ISL_454754	2020-02-28	Dutch COVID-19 response team	National Institute for Public Health and the Environment (RIVM)	Adam Meijer et al
Netherlands/ZuidHolland_203/2020	EPI_ISL_461375	2020-05-03	Dutch COVID-19 response team	Erasmus Medical Center	Bas Oude Munnink et al
Netherlands/ZuidHolland_217/2020	EPI_ISL_461389	2020-05-09	Dutch COVID-19 response team	Erasmus Medical Center	Bas Oude Munnink et al
Netherlands/ZuidHolland_37/2020	EPI_ISL_422909	2020-03-17	Dutch COVID-19 response team	Erasmus Medical Center	Bas Oude Munnink et al
NewZealand/01/2020	EPI_ISL_413490	2020-02-27	Auckland Hospital	Institute of Environmental Science and Research (ESR)	Matt Storey et al
NewZealand/20VR0760/2020	EPI_ISL_456165	2020-03-18	Wellington SCL	Institute of Environmental Science and Research (ESR)	Matt Storey et al
NewZealand/20VR1289/2020	EPI_ISL_456211	2020-03-21	LabPLUS	Institute of Environmental Science and Research (ESR)	Matt Storey et al
NewZealand/20VR1561/2020	EPI_ISL_456222	2020-03-24	PathLab Bay of Plenty	Institute of Environmental Science and Research (ESR)	Matt Storey et al
NewZealand/20VR1778/2020	EPI_ISL_456247	2020-03-25	Southern Community Labs Dunedin	Institute of Environmental Science and Research (ESR)	Matt Storey et al
NewZealand/20VR1780/2020	EPI_ISL_456249	2020-03-26	Southern Community Labs Dunedin	Institute of Environmental Science and Research (ESR)	Matt Storey et al
NewZealand/20VR1785/2020	EPI_ISL_456254	2020-03-26	Southern Community Labs Dunedin	Institute of Environmental Science and Research (ESR)	Matt Storey et al
NewZealand/20VR1986/2020	EPI_ISL_456323	2020-04-07	North Shore Hospital	Institute of Environmental Science and Research (ESR)	Matt Storey et al
NewZealand/20VR1997/2020	EPI_ISL_456326	2020-04-01	Wellington SCL	Institute of Environmental Science and Research (ESR)	Matt Storey et al
Nigeria/KW017-CV24/2020	EPI_ISL_455362	2020-04-10	Nigeria Centre for Disease Control (NCDC)	African Centre of Excellence for Genomics of Infectious Diseases (ACEGID), Redeemer's University, Ede, Osun State, Nigeria	Oluniyi P.E. et al
Nigeria/Lagos01/2020	EPI_ISL_413550	2020-02-27	Centre for Human and Zoonotic Virology (CHAZVY), College of Medicine University of Lagos/Lagos University Teaching Hospital (LUTH), part of the Laboratory Network of the Nigeria Centre for Disease Control (NCDC)	African Centre of Excellence for Genomics of Infectious Diseases (ACEGID), Redeemer's University, Ede, Osun State, Nigeria	Oluniyi P.E. et al
Nigeria/OS055-CV8/2020	EPI_ISL_455418	2020-03-29	Nigeria Centre for Disease Control (NCDC)	African Centre of Excellence for Genomics of Infectious Diseases (ACEGID), Redeemer's University, Ede, Osun State, Nigeria	Oluniyi P.E. et al
Nigeria/OS116-CV17/2020	EPI_ISL_455425	2020-03-29	Nigeria Centre for Disease Control (NCDC)	African Centre of Excellence for Genomics of Infectious Diseases (ACEGID), Redeemer's University, Ede, Osun State, Nigeria	Oluniyi P.E. et al
Nigeria/OY045A-CV35/2020	EPI_ISL_455431	2020-04-02	Nigeria Centre for Disease Control (NCDC)	African Centre of Excellence for Genomics of Infectious Diseases (ACEGID), Redeemer's University, Ede, Osun State, Nigeria	Oluniyi P.E. et al
NorthernIreland/HSCNI01/2020	EPI_ISL_414949	2020-02-26	Regional Virus Laboratory, Belfast	Public Health Wales Microbiology Cardiff	Tanya Curran et al
Norway/1379/2020	EPI_ISL_417483	2020-02-27	Oslo University Hospital, Department of Medical Microbiology	Norwegian Institute of Public Health	Kathrine Stene-Johansen et al
Norway/1380/2020	EPI_ISL_417484	2020-02-26	Oslo University Hospital, Department of Medical Microbiology	Norwegian Institute of Public Health, Department of Virology	Kathrine Stene-Johansen et al
Norway/1443/2020	EPI_ISL_417490	2020-02-27	Oslo University Hospital, Department of Medical Microbiology	Norwegian Institute of Public Health, Department of Virology	Kathrine Stene-Johansen et al
Norway/1694/2020	EPI_ISL_420136	2020-03-04	Akershus University Hospital, Department for Microbiology and Infectious Disease Control	Norwegian Institute of Public Health, Department of Virology	Kathrine Stene-Johansen et al
Norway/2052/2020	EPI_ISL_420148	2020-03-14	Ostfold Hospital Trust -Kalnes Centre for Laboratory Medicine Section for gene technology and infection serology	Norwegian Institute of Public Health, Department of Virology	Kathrine Stene-Johansen et al
Norway/2065/2020	EPI_ISL_420149	2020-03-09	Stavanger University Hospital, Department of Medical Microbiology	Norwegian Institute of Public Health, Department of Virology	Kathrine Stene-Johansen et al
Norway/2087/2020	EPI_ISL_420151	2020-03-17	Nordland Hospital - Bodo, Laboratory Department, Molecular Biology Unit	Norwegian Institute of Public Health, Department of Virology	Kathrine Stene-Johansen et al
Norway/2356-2/2020	EPI_ISL_449786	2020-04-08	Ostfold Hospital Trust - Kalnes, Centre for Laboratory Medicine, Section for gene technology and infection serology	Norwegian Institute of Public Health, Department of Virology	Kathrine Stene-Johansen et al
Norway/2380/2020	EPI_ISL_449787	2020-04-12	Furst Medical Laboratory	Norwegian Institute of Public Health, Department of Virology	Kathrine Stene-Johansen et al
Norway/2381/2020	EPI_ISL_449788	2020-04-11	Furst Medical Laboratory	Norwegian Institute of Public Health, Department of Virology	Kathrine Stene-Johansen et al
Norway/2382/2020	EPI_ISL_449789	2020-03-30	Dept. of Medical Microbiology, Stavanger University Hospital, Helse Stavanger HF	Norwegian Institute of Public Health, Department of Virology	Kathrine Stene-Johansen et al
Norway/2383/2020	EPI_ISL_449790	2020-04-01	Dept. of Medical Microbiology, Stavanger University Hospital, Helse Stavanger HF	Norwegian Institute of Public Health, Department of Virology	Kathrine Stene-Johansen et al
Norway/2386/2020	EPI_ISL_449791	2020-04-04	Dept. of Medical Microbiology, Stavanger University Hospital, Helse Stavanger HF	Norwegian Institute of Public Health, Department of Virology	Kathrine Stene-Johansen et al
Norway/2387/2020	EPI_ISL_449792	2020-04-05	Dept. of Medical Microbiology, Stavanger University Hospital, Helse Stavanger HF	Norwegian Institute of Public Health, Department of Virology	Kathrine Stene-Johansen et al
Norway/2388/2020	EPI_ISL_449793	2020-04-02	Dept. of Medical Microbiology, Stavanger University Hospital, Helse Stavanger HF	Norwegian Institute of Public Health, Department of Virology	Kathrine Stene-Johansen et al
Norway/2390/2020	EPI_ISL_449794	2020-04-02	Dept. of Medical Microbiology, Stavanger University Hospital, Helse Stavanger HF	Norwegian Institute of Public Health, Department of Virology	Kathrine Stene-Johansen et al
Norway/Trondheim-E9/2020	EPI_ISL_450351	2020-03-11	St.Olavs hospital/NTNU	Institute of Genomics Core Facility, University of Tartu	Aleksandr Ianevski et al
Norway/Trondheim-S4/2020	EPI_ISL_450346	2020-03-25	St.Olavs hospital/NTNU	Institute of Genomics Core Facility, University of Tartu	Aleksandr Ianevski et al
Norway/Trondheim-S5/2020	EPI_ISL_450347	2020-03-25	St.Olavs hospital/NTNU	Institute of Genomics Core Facility, University of Tartu	Aleksandr Ianevski et al
Oman/205027055/2020	EPI_ISL_458123	2020-04-06	Oman National Influenza Centre	Department of Microbiology and Immunology-SQUH	Fahad Zadjali et al
Oman/205027285/2020	EPI_ISL_458122	2020-04-07	Oman National Influenza Centre	Department of Microbiology and Immunology-SQUH	Fahad Zadjali et al
Oman/205028472/2020	EPI_ISL_458119	2020-04-11	Oman National Influenza Centre	Department of Microbiology and Immunology-SQUH	Fahad Zadjali et al
Oman/205028718/2020	EPI_ISL_457702	2020-04-12	Oman-NIC	Microbiology laboratory- Sultan Qaboos University Hospital	Fahad Zadjali et al
Oman/205029065/2020	EPI_ISL_457982	2020-04-13	Oman-NIC	Department of Microbiology and Immunology-SQUH	Fahad Zadjali et al
Oman/205030448/2020	EPI_ISL_458121	2020-04-20	Oman National Influenza Centre	Department of Microbiology and Immunology-SQUH	Fahad Zadjali et al
Oman/205031572/2020	EPI_ISL_458126	2020-04-25	Oman National Influenza Centre	Department of Microbiology and Immunology-SQUH	Fahad Zadjali et al
Oman/205033013/2020	EPI_ISL_458116	2020-05-01	Oman National Influenza Centre	Department of Microbiology and Immunology-SQUH	Fahad Zadjali et al
Oman/205033293/2020	EPI_ISL_457983	2020-05-03	Oman-NIC	Department of Microbiology and Immunology-SQUH	Fahad Zadjali et al
Oman/205034466/2020	EPI_ISL_457705	2020-05-08	OMAN-NIC	Department of Microbiology and Immunology- SQUH	Fahad Zadjali et al
Oman/205034603/2020	EPI_ISL_458117	2020-05-09	Oman National Influenza Centre	Department of Microbiology and Immunology-SQUH	Fahad Zadjali et al
Oman/RESP-20-2181/2020	EPI_ISL_457939	2020-03-17	Oman-NIC	Oman-NIC	Samira Al-Maruqi et al
Oman/RESP-20-3343/2020	EPI_ISL_457985	2020-03-18	Oman-NIC	Oman-NIC	Samira Al-Maruqi et al
Oman/RESP-20-3700/2020	EPI_ISL_457986	2020-03-20	Oman-NIC	Oman-NIC	Samira Al-Maruqi et al
Oman/RESP-20-797/2020	EPI_ISL_457701	2020-02-23	Oman-NIC	Oman-NIC	Samira Al-Maruqi et al
Oman/RESP-20-837/2020	EPI_ISL_457704	2020-02-24	Oman-NIC	Oman-NIC	Samira Al-Maruqi et al
Pakistan/Gilgit1/2020	EPI_ISL_417444	2020-03-04		Department of Healthcare Biotechnology	Javed et al
Pakistan/KHI1/2020	EPI_ISL_451958	2020-03-16	Jamil-ur-Rahman Center for Genome Research	Jamil-ur-Rahman Center for Genome Research	Shakeel et al
Panama/328677/2020	EPI_ISL_415152	2020-03-06	Gorgas Memorial Institute for Health Studies	Gorgas Memorial Institute for Health Studies	Danilo Franco et al
Peru/010/2020	EPI_ISL_415787	2020-03-10	Laboratorio de Referencia Nacional de Virus Respiratorio. Instituto Nacional de Salud. Peru	Laboratorio de Referencia Nacional de Biotecnologia y Biologia Molecular.Instituto Nacional de Salud.Peru	Carlos Padilla Rojas et al
Philippines/PGC02/2020	EPI_ISL_434554	2020-03-26	National Institutes of Health, University of the Philippines Manila	Philippine Genome Center	Carlo M. Lapid et al
Philippines/PGC06/2020	EPI_ISL_434558	2020-03-28	National Institutes of Health, University of the Philippines Manila	Philippine Genome Center	Carlo M. Lapid et al
Philippines/RITM-04/2020	EPI_ISL_430840	2020-03-08	Veterans Memorial Medical Center	Research Institute for Tropical Medicine	Medado et al
Philippines/RITM-07/2020	EPI_ISL_430845	2020-03-23	Pasig City General Hospital	Research Institute for Tropical Medicine	Medado et al
Poland/1109171/2020	EPI_ISL_428236	2020-03-27	Hematology Laboratory, Section of Molecular Diagnostics, University Clinical Centre, Medical University of Gdansk	Department of Virology, Faculty of Medicine, University of Helsinki, Helsinki, Finland	Marlena Robakowska et al
Poland/IHG_PAS_1_77/2020	EPI_ISL_450338	2020-04-11	Institute of Human Genetics, Polish Academy of Sciences; Sanitary and Epidemiological Station in Poznań	Institute of Human Genetics, Polish Academy of Sciences	Szymon Hryhorowicz et al
Poland/PL_P13/2020	EPI_ISL_451974	2020-04-03	1. ViroGenetics - BSL3 Laboratory of Virology, Małopolska Centre of Biotechnology, Jagiellonian University; 2. II Department of Internal Medicine, Faculty of Medicine, Jagiellonian University Medical College; 3. DIAGNOSTYKA Ltd.	1. ViroGenetics - BSL3 Laboratory of Virology, Małopolska Centre of Biotechnology, Jagiellonian University; 2. II Department of Internal Medicine, Faculty of Medicine, Jagiellonian University Medical College.	Marek Sanak et al
Poland/PL_P15/2020	EPI_ISL_451976	2020-04-07	1. ViroGenetics - BSL3 Laboratory of Virology, Małopolska Centre of Biotechnology, Jagiellonian University; 2. II Department of Internal Medicine, Faculty of Medicine, Jagiellonian University Medical College; 3. DIAGNOSTYKA Ltd.	1. ViroGenetics - BSL3 Laboratory of Virology, Małopolska Centre of Biotechnology, Jagiellonian University; 2. II Department of Internal Medicine, Faculty of Medicine, Jagiellonian University Medical College.	Marek Sanak et al
Poland/PL_P2/2020	EPI_ISL_428925	2020-03-28	ViroGenetics - BSL3 Laboratory of Virology; Human Genome Variation Research Group & Genomics Centre MCB; Bioinformatics Research Group; Wojewódzka Stacja Sanitarno-Epidemiologiczna w Krakowie	ViroGenetics - BSL3 Laboratory of Virology; Human Genome Variation Research Group & Genomics Centre MCB; Bioinformatics Research Group	Wojciech Branicki et al
Poland/PL_P24/2020	EPI_ISL_451985	2020-03-29	1. ViroGenetics - BSL3 Laboratory of Virology, Małopolska Centre of Biotechnology, Jagiellonian University; 2. II Department of Internal Medicine, Faculty of Medicine, Jagiellonian University Medical College; 3. DIAGNOSTYKA Ltd.	1. ViroGenetics - BSL3 Laboratory of Virology, Małopolska Centre of Biotechnology, Jagiellonian University; 2. II Department of Internal Medicine, Faculty of Medicine, Jagiellonian University Medical College.	Marek Sanak et al
Poland/PL_P25/2020	EPI_ISL_451986	2020-04-07	1. ViroGenetics - BSL3 Laboratory of Virology, Małopolska Centre of Biotechnology, Jagiellonian University; 2. II Department of Internal Medicine, Faculty of Medicine, Jagiellonian University Medical College; 3. DIAGNOSTYKA Ltd.	1. ViroGenetics - BSL3 Laboratory of Virology, Małopolska Centre of Biotechnology, Jagiellonian University; 2. II Department of Internal Medicine, Faculty of Medicine, Jagiellonian University Medical College.	Marek Sanak et al
Poland/PL_P27/2020	EPI_ISL_455440	2020-03-27	1. ViroGenetics - BSL3 Laboratory of Virology, Małopolska Centre of Biotechnology, Jagiellonian University; 2. II Department of Internal Medicine, Faculty of Medicine, Jagiellonian University Medical College; 3. Narodowy Instytut Zdrowia Publicznego – Państwowy Zakład Higieny (NIZP-PZH)	1. ViroGenetics - BSL3 Laboratory of Virology, Małopolska Centre of Biotechnology, Jagiellonian University; 2. II Department of Internal Medicine, Faculty of Medicine, Jagiellonian University Medical College; 3. Narodowy Instytut Zdrowia Publicznego – Państwowy Zakład Higieny (NIZP-PZH).	Katarzyna Pancer et al
Poland/PL_P35/2020	EPI_ISL_455448	2020-04-01	1. ViroGenetics - BSL3 Laboratory of Virology, Małopolska Centre of Biotechnology, Jagiellonian University; 2. II Department of Internal Medicine, Faculty of Medicine, Jagiellonian University Medical College; 3. Narodowy Instytut Zdrowia Publicznego – Państwowy Zakład Higieny (NIZP-PZH)	1. ViroGenetics - BSL3 Laboratory of Virology, Małopolska Centre of Biotechnology, Jagiellonian University; 2. II Department of Internal Medicine, Faculty of Medicine, Jagiellonian University Medical College; 3. Narodowy Instytut Zdrowia Publicznego – Państwowy Zakład Higieny (NIZP-PZH).	Katarzyna Pancer et al
Poland/PL_P9/2020	EPI_ISL_428932	2020-03-28	ViroGenetics - BSL3 Laboratory of Virology; Human Genome Variation Research Group & Genomics Centre MCB; Bioinformatics Research Group; Wojewódzka Stacja Sanitarno-Epidemiologiczna w Krakowie	ViroGenetics - BSL3 Laboratory of Virology; Human Genome Variation Research Group & Genomics Centre MCB; Bioinformatics Research Group	Wojciech Branicki et al
Poland/Pom12/2020	EPI_ISL_451653	2020-05-04	Hematology Laboratory, Section of Molecular Diagnostics, University Clinical Centre, Medical University of Gdansk	Laboratory of Recombinant Vaccines	Lukasz Rabalski et al
Poland/Pom2/2020	EPI_ISL_450746	2020-05-08	Laboratory of Molecular Biology, Diagnostyka sp. z o.o.	Laboratory of Recombinant Vaccines	Lukasz Rabalski et al
Poland/Pom4/2020	EPI_ISL_451645	2020-05-02	Laboratory of Molecular Biology, Diagnostyka sp. z o.o.	Laboratory of Recombinant Vaccines	Lukasz Rabalski et al
Poland/Sla8/2020	EPI_ISL_451662	2020-05-05	State Sanitary Inspectorate	Laboratory of Recombinant Vaccines	Lukasz Rabalski et al
Poland/Sla9/2020	EPI_ISL_451663	2020-05-05	State Sanitary Inspectorate	Laboratory of Recombinant Vaccines	Lukasz Rabalski et al
Portugal/PT0173/2020	EPI_ISL_453889	2020-03-28		Instituto Nacional de Saude (INSA)	Borges et al et al
Portugal/PT0221/2020	EPI_ISL_453935	2020-03-30		Instituto Nacional de Saude (INSA)	Borges et al et al
Portugal/PT0487/2020	EPI_ISL_454211	2020-04-01		Instituto Nacional de Saude (INSA)	Borges et al et al
Portugal/PT0497/2020	EPI_ISL_454221	2020-05-01		Instituto Nacional de Saude (INSA)	Borges et al et al
Portugal/PT0508/2020	EPI_ISL_454232	2020-03-19		Instituto Nacional de Saude (INSA)	Borges et al et al
Portugal/PT0548/2020	EPI_ISL_454272	2020-05-02		Instituto Nacional de Saude (INSA)	Borges et al et al
Portugal/PT0563/2020	EPI_ISL_454286	2020-05-02		Instituto Nacional de Saude (INSA)	Borges et al et al
Portugal/PT0593/2020	EPI_ISL_454316	2020-05-04		Instituto Nacional de Saude (INSA)	Borges et al et al
Portugal/PT0621/2020	EPI_ISL_454344	2020-03-25		Instituto Nacional de Saude (INSA)	Borges et al et al
Romania/278406/2020	EPI_ISL_445220	2020-04-30	Laborarory for Respiratory Viruses, "Cantacuzino" National Military-Medical Institute for Resararch and Development	Cantacuzino Institute	M.Lazar et al
Romania/279067/2020	EPI_ISL_445243	2020-04-30	Laboratory for Respiratory Viruses, Cantacuzino National Military-Medical Institute for Research and Development	Cantacuzino Institute	M.Lazar et al
Romania/279068/2020	EPI_ISL_447054	2020-04-30	Cantacuzino National Military-Medical Institute for Research and Development	Cantacuzino Institute	M.Lazar et al
Romania/284056/2020	EPI_ISL_455473	2020-05-14	Laboratory for Respiratory Viruses, Cantacuzino National Military-Medical Institute for Research and Development	Cantacuzino Institute	M.Lazar et al
Romania/284168/2020	EPI_ISL_455472	2020-05-13	Laboratory for Respiratory Viruses, Cantacuzino National Military-Medical Institute for Research and Development	Cantacuzino Institute	M.Lazar et al
Romania/284468/2020	EPI_ISL_455479	2020-05-14	Laboratory for Respiratory Viruses, Cantacuzino National Military-Medical Institute for Research and Development	Cantacuzino Institute	M.Lazar et al
Romania/284489/2020	EPI_ISL_455470	2020-05-14	Laboratory for Respiratory Viruses, Cantacuzino National Military-Medical Institute for Research and Development	Cantacuzino Institute	M.Lazar et al
Romania/284508/2020	EPI_ISL_455471	2020-05-14	Laboratory for Respiratory Viruses, Cantacuzino National Military-Medical Institute for Research and Development	Cantacuzino Institute	M.Lazar et al
Romania/285388/2020	EPI_ISL_455476	2020-05-17	Laboratory for Respiratory Viruses, Cantacuzino National Military-Medical Institute for Research and Development	Cantacuzino Institute	M.Lazar et al
Russia/Krasnodar-63401/2020	EPI_ISL_428867	2020-03-11	State Research Center of Virology and Biotechnology VECTOR, Department of Collection of Microorganisms	State Research Center of Virology and Biotechnology VECTOR, Department of Collection of Microorganisms	Oleg V. Pyankov et al
Russia/Perm-82707/2020	EPI_ISL_428895	2020-03-24	State Research Center of Virology and Biotechnology VECTOR, Department of Collection of Microorganisms	State Research Center of Virology and Biotechnology VECTOR, Department of Collection of Microorganisms	Sergey A. Bodnev et al
Russia/Primorskiy-79001/2020	EPI_ISL_428903	2020-03-22	State Research Center of Virology and Biotechnology VECTOR, Department of Collection of Microorganisms	State Research Center of Virology and Biotechnology VECTOR, Department of Collection of Microorganisms	Sergey A. Bodnev et al
Russia/StPetersburg-RII4326S/2020	EPI_ISL_427337	2020-03-25	WHO National Influenza Centre Russian Federation	WHO National Influenza Centre Russian Federation	Andrey Komissarov et al
Russia/StPetersburg-RII5634S/2020	EPI_ISL_430093	2020-04-14	WHO National Influenza Centre Russian Federation	WHO National Influenza Centre Russian Federation	Andrey Komissarov et al
Russia/StPetersburg-RII5635S/2020	EPI_ISL_430094	2020-04-14	WHO National Influenza Centre Russian Federation	WHO National Influenza Centre Russian Federation	Andrey Komissarov et al
Russia/StPetersburg-RII7603S/2020	EPI_ISL_450263	2020-04-21	WHO National Influenza Centre Russian Federation	WHO National Influenza Centre Russian Federation	Andrey Komissarov et al
Russia/Ulan-Ude-RII4562V/2020	EPI_ISL_430112	2020-03-25	WHO National Influenza Centre Russian Federation	WHO National Influenza Centre Russian Federation	Andrey Komissarov et al
SaudiArabia/KAUST-Jeddah59/2020	EPI_ISL_437496	2020-04-01	Pathogen Genomics Lab King Abdullah University of Science and Technology(KAUST)	Pathogen Genomics Lab King Abdullah University of Science and Technology(KAUST)	Sara Mfarrej et al
SaudiArabia/KAUST-Madinah23/2020	EPI_ISL_437482	2020-03-29	Pathogen Genomics Lab King Abdullah University of Science and Technology(KAUST)	Pathogen Genomics Lab King Abdullah University of Science and Technology(KAUST)	Sara Mfarrej et al
SaudiArabia/KAUST-Madinah258/2020	EPI_ISL_437742	2020-04-20	Pathogen Genomics Lab King Abdullah University of Science and Technology(KAUST)	Pathogen Genomics Lab King Abdullah University of Science and Technology(KAUST)	Sharif Hala et al
SaudiArabia/KAUST-Madinah263/2020	EPI_ISL_437746	2020-04-20	Pathogen Genomics Lab King Abdullah University of Science and Technology(KAUST)	Pathogen Genomics Lab King Abdullah University of Science and Technology(KAUST)	Sharif Hala et al
SaudiArabia/KAUST-Madinah27/2020	EPI_ISL_437484	2020-03-29	Pathogen Genomics Lab King Abdullah University of Science and Technology(KAUST)	Pathogen Genomics Lab King Abdullah University of Science and Technology(KAUST)	Sara Mfarrej et al
SaudiArabia/KAUST-Madinah54/2020	EPI_ISL_437493	2020-03-29	Pathogen Genomics Lab King Abdullah University of Science and Technology(KAUST)	Pathogen Genomics Lab King Abdullah University of Science and Technology(KAUST)	Sara Mfarrej et al
SaudiArabia/KAUST-Madinah55/2020	EPI_ISL_437494	2020-03-29	Pathogen Genomics Lab King Abdullah University of Science and Technology(KAUST)	Pathogen Genomics Lab King Abdullah University of Science and Technology(KAUST)	Sara Mfarrej et al
SaudiArabia/KAUST-Makkah124/2020	EPI_ISL_437691	2020-04-05	Pathogen Genomics Lab King Abdullah University of Science and Technology(KAUST)	Pathogen Genomics Lab King Abdullah University of Science and Technology(KAUST)	Sharif Hala et al
SaudiArabia/KAUST-Makkah196/2020	EPI_ISL_437710	2020-04-14	Pathogen Genomics Lab King Abdullah University of Science and Technology(KAUST)	Pathogen Genomics Lab King Abdullah University of Science and Technology(KAUST)	Sharif Hala et al
SaudiArabia/KAUST-Makkah234/2020	EPI_ISL_437730	2020-04-16	Pathogen Genomics Lab King Abdullah University of Science and Technology(KAUST)	Pathogen Genomics Lab King Abdullah University of Science and Technology(KAUST)	Sharif Hala et al
SaudiArabia/KAUST-Makkah90/2020	EPI_ISL_437761	2020-04-02	Pathogen Genomics Lab King Abdullah University of Science and Technology(KAUST)	Pathogen Genomics Lab King Abdullah University of Science and Technology(KAUST)	Sharif Hala et al
SaudiArabia/SCDC-3324/2020	EPI_ISL_416522	2020-03-10	Public Health Laboratory, Saudi CDC	Public Health Laboratory, Saudi CDC	Albarrag et al
Scotland/CVR3360/2020	EPI_ISL_456790	2020-05-02	West of Scotland Specialist Virology Centre, NHSGGC / MRC-University of Glasgow Centre for Virus Research	COVID-19 Genomics UK (COG-UK) Consortium	Ana da Silva Filipe et al
Scotland/CVR3456/2020	EPI_ISL_456859	2020-05-10	West of Scotland Specialist Virology Centre, NHSGGC / MRC-University of Glasgow Centre for Virus Research	COVID-19 Genomics UK (COG-UK) Consortium	Ana da Silva Filipe et al
Scotland/EDB4553/2020	EPI_ISL_461724	2020-05-06	Virology Department, Royal Infirmary of Edinburgh, NHS Lothian / School of Biological Sciences, University of Edinburgh / Institute of Genetics and Molecular Medicine, University of Edinburgh	COVID-19 Genomics UK (COG-UK) Consortium	McHugh M et al
Scotland/EDB4559/2020	EPI_ISL_461727	2020-05-06	Virology Department, Royal Infirmary of Edinburgh, NHS Lothian / School of Biological Sciences, University of Edinburgh / Institute of Genetics and Molecular Medicine, University of Edinburgh	COVID-19 Genomics UK (COG-UK) Consortium	McHugh M et al
Senegal/003/2020	EPI_ISL_418206	2020-02-28	Institut Pasteur Dakar	Institut Pasteur de Dakar	Ndongo Dia et al
Senegal/026/2020	EPI_ISL_418209	2020-03-03	Institut Pasteur Dakar	Institut Pasteur de Dakar	Ndongo Dia et al
Senegal/136/2020	EPI_ISL_418216	2020-03-13	Institut Pasteur Dakar	Institut Pasteur de Dakar	Ndongo Dia et al
Senegal/620/2020	EPI_ISL_420078	2020-03-20	Institut Pasteur Dakar	Institut Pasteur de Dakar	Ndongo Dia et al
Serbia/CA3089-04/2020	EPI_ISL_454795	2020-04-25	Veterinary Specialized Institute Kraljevo	Veterinary Specialized Institute Kraljevo	Vidanovic et al
Serbia/KV22-05/2020	EPI_ISL_462435	2020-05-10		Laboratory Diagnostic	Vidanovic et al
Serbia/KV26-04/2020	EPI_ISL_437435	2020-04-04	Veterinary Specialized Institue Kraljevo	Veterinary Specialized Institue Kraljevo	Dejan Vidanovic. Bojana Tesovic et al
Serbia/KV27-04/2020	EPI_ISL_462437	2020-04-23		Laboratory Diagnostic	Vidanovic et al
Serbia/NS838-04/2020	EPI_ISL_462434	2020-04-01		Laboratory Diagnostic	Vidanovic et al
Shanghai/SH0005/2020	EPI_ISL_416319	2020-01-28	Shanghai Public Health Clinical Center, Shanghai Medical College, Fudan University	National Research Center for Translational Medicine (Shanghai), Ruijin Hospital affiliated to Shanghai Jiao Tong University School of Medicine & Shanghai Public Health Clinical Center	Shengyue Wang et al
Shanghai/SH0109/2020	EPI_ISL_416398	2020-02-02	Shanghai Public Health Clinical Center, Shanghai Medical College, Fudan University	National Research Center for Translational Medicine (Shanghai), Ruijin Hospital affiliated to Shanghai Jiao Tong University School of Medicine & Shanghai Public Health Clinical Center	Shengyue Wang et al
Shanghai/SH0127/2020	EPI_ISL_416408	2020-02-12	Shanghai Public Health Clinical Center, Shanghai Medical College, Fudan University	National Research Center for Translational Medicine (Shanghai), Ruijin Hospital affiliated to Shanghai Jiao Tong University School of Medicine & Shanghai Public Health Clinical Center	Shengyue Wang et al
Sichuan/SC-NC-075/2020	EPI_ISL_451334	2020-01-30	West China Hospital of Sichuan University	State Key Laboratory of Biotherapy of Sichuan University	Baowen Du et al
Singapore/1/2020	EPI_ISL_406973	2020-01-23	Singapore General Hospital	National Public Health Laboratory	Mak et al
Singapore/10/2020	EPI_ISL_410716	2020-02-04	National Public Health Laboratory, National Centre for Infectious Diseases	National Centre for Infectious Diseases, National Centre for Infectious Diseases	Octavia S et al
Singapore/109/2020	EPI_ISL_443201	2020-03-05	National Public Health Laboratory, National Centre for Infectious Diseases	National Public Health Laboratory, National Centre for Infectious Diseases	Mak Tze Minn et al
Singapore/12/2020	EPI_ISL_414378	2020-02-17	National Centre for Infectious Diseases	Programme in Emerging Infectious Diseases, Duke-NUS Medical School	Danielle E Anderson et al
Singapore/138/2020	EPI_ISL_443230	2020-03-17	National Public Health Laboratory, National Centre for Infectious Diseases	National Public Health Laboratory, National Centre for Infectious Diseases	Mak Tze Minn et al
Singapore/169/2020	EPI_ISL_462287	2020-03-14	National Public Health Laboratory, National Centre for Infectious Diseases	National Public Health Laboratory, National Centre for Infectious Diseases	Mak TM et al
Singapore/17/2020	EPI_ISL_418992	2020-02-10	National Public Health Laboratory, National Centre for Infectious Diseases	National Public Health Laboratory, National Centre for Infectious Diseases	Mak TM et al
Singapore/186/2020	EPI_ISL_462304	2020-02-08	National Public Health Laboratory, National Centre for Infectious Diseases	National Public Health Laboratory, National Centre for Infectious Diseases	Mak TM et al
Singapore/187/2020	EPI_ISL_462305	2020-02-27	National Public Health Laboratory, National Centre for Infectious Diseases	National Public Health Laboratory, National Centre for Infectious Diseases	Mak TM et al
Singapore/20/2020	EPI_ISL_418993	2020-01-29	National Public Health Laboratory, National Centre for Infectious Diseases	National Public Health Laboratory, National Centre for Infectious Diseases	Mak TM et al
Singapore/21/2020	EPI_ISL_419000	2020-02-13	National Public Health Laboratory, National Centre for Infectious Diseases	National Public Health Laboratory, National Centre for Infectious Diseases	Mak TM et al
Singapore/254/2020	EPI_ISL_462372	2020-05-15	National Public Health Laboratory, National Centre for Infectious Diseases	National Public Health Laboratory, National Centre for Infectious Diseases	Mak TM et al
Singapore/275/2020	EPI_ISL_462393	2020-05-06	National Public Health Laboratory, National Centre for Infectious Diseases	National Public Health Laboratory, National Centre for Infectious Diseases	Mak TM et al
Singapore/282/2020	EPI_ISL_462400	2020-04-09	National Public Health Laboratory, National Centre for Infectious Diseases	National Public Health Laboratory, National Centre for Infectious Diseases	Mak TM et al
Singapore/294/2020	EPI_ISL_462412	2020-05-03	National Public Health Laboratory, National Centre for Infectious Diseases	National Public Health Laboratory, National Centre for Infectious Diseases	Mak TM et al
Singapore/3Clin/2020	EPI_ISL_418994	2020-01-29	National Public Health Laboratory, National Centre for Infectious Diseases	National Public Health Laboratory, National Centre for Infectious Diseases	Mak TM et al
Singapore/44/2020	EPI_ISL_428823	2020-03-08	National Public Health Laboratory, National Centre for Infectious Diseases	National Public Health Laboratory, National Centre for Infectious Diseases	Mak TM et al
Singapore/5/2020	EPI_ISL_410536	2020-02-06	Singapore General Hospital, Molecular Laboratory, Division of Pathology	Programme in Emerging Infectious Diseases, Duke-NUS Medical School	Danielle E Anderson et al
Singapore/54/2020	EPI_ISL_428833	2020-04-08	National Public Health Laboratory, National Centre for Infectious Diseases	National Public Health Laboratory, National Centre for Infectious Diseases	Mak TM et al
Singapore/8/2020	EPI_ISL_410714	2020-02-03	National Public Health Laboratory, National Centre for Infectious Diseases	National Public Health Laboratory, National Centre for Infectious Diseases	Octavia S et al
Singapore/88/2020	EPI_ISL_435693	2020-04-21	National Public Health Laboratory, National Centre for Infectious Diseases	National Public Health Laboratory, National Centre for Infectious Diseases	Mak Tze Minn et al
Slovakia/SK-BMC5/2020	EPI_ISL_417879	2020-03-06	Institute of Virology, Biomedical Research Center of the Slovak Academy of Sciences, Bratislava; Public Health Authority of the Slovak Republic, Bratislava	Institute of Virology, Biomedical Research Center of the Slovak Academy of Sciences, Bratislava; Comenius University Science Park, Bratislava	Monika Slávikova et al
Slovenia/12304/2020	EPI_ISL_420295	2020-03-24	Institute of Microbiology and Immunology, Faculty of Medicine, University of Ljubljana	Institute of Microbiology and Immunology, Faculty of Medicine, University of Ljubljana	Samo Zakotnik et al
Slovenia/4584/2020	EPI_ISL_420294	2020-03-06	Institute of Microbiology and Immunology, Faculty of Medicine, University of Ljubljana	Institute of Microbiology and Immunology, Faculty of Medicine, University of Ljubljana	Samo Zakotnik et al
Slovenia/808/2020	EPI_ISL_420541	2020-03-05	Institute of Microbiology and Immunology, Faculty of Medicine, University of Ljubljana	Institute of Microbiology and Immunology, Faculty of Medicine, University of Ljubljana	Tomaž Mark Zorec et al
Slovenia/MB0329/2020	EPI_ISL_426379	2020-03-29	The National Laboratory of Health, Environment and Food, Maribor, Slovenia	The National Laboratory of Health, Environment and Food, Maribor, Slovenia	Mahnic A. et al
Slovenia/MB0419/2020	EPI_ISL_449799	2020-04-19	National Laboratory for Health, Environment and Food	National Laboratory for Health, Environment and Food	Mahnic A. et al
SouthAfrica/KRISP-010/2020	EPI_ISL_436685	2020-04-01	KRISP, KZN Research Innovation and Sequencing Platform	KRISP, KZN Research Innovation and Sequencing Platform	Giandhari J et al
SouthAfrica/KRISP-012/2020	EPI_ISL_421576	2020-04-01	Molecular Diagnostic Services	KRISP, KZN Research Innovation and Sequencing Platform	Giandhari J et al
SouthAfrica/KRISP-07/2020	EPI_ISL_421574	2020-04-01	Molecular Diagnostic Services	KRISP, KZN Research Innovation and Sequencing Platform	Giandhari J et al
SouthAfrica/KRISP-103/2020	EPI_ISL_455633	2020-04-30	KRISP, KZN Research Innovation and Sequencing Platform	KRISP, KZN Research Innovation and Sequencing Platform	Giandhari J et al
SouthAfrica/KRISP-104/2020	EPI_ISL_455634	2020-05-01	KRISP, KZN Research Innovation and Sequencing Platform	KRISP, KZN Research Innovation and Sequencing Platform	Giandhari J et al
SouthAfrica/KRISP-105/2020	EPI_ISL_455635	2020-05-05	KRISP, KZN Research Innovation and Sequencing Platform	KRISP, KZN Research Innovation and Sequencing Platform	Giandhari J et al
SouthAfrica/KRISP-106/2020	EPI_ISL_455636	2020-03-31	KRISP, KZN Research Innovation and Sequencing Platform	KRISP, KZN Research Innovation and Sequencing Platform	Giandhari J et al
SouthAfrica/KRISP-107/2020	EPI_ISL_455637	2020-05-04	KRISP, KZN Research Innovation and Sequencing Platform	KRISP, KZN Research Innovation and Sequencing Platform	Giandhari J et al
SouthAfrica/KRISP-108/2020	EPI_ISL_455638	2020-05-04	KRISP, KZN Research Innovation and Sequencing Platform	KRISP, KZN Research Innovation and Sequencing Platform	Giandhari J et al
SouthAfrica/KRISP-109/2020	EPI_ISL_455639	2020-03-31	KRISP, KZN Research Innovation and Sequencing Platform	KRISP, KZN Research Innovation and Sequencing Platform	Giandhari J et al
SouthAfrica/R05929/2020	EPI_ISL_450495	2020-03-25	National Institute for Communicable Diseases of the National Health Laboratory Service	National Institute for Communicable Diseases of the National Health Laboratory Service	Allam M et al
SouthAfrica/R07552/2020	EPI_ISL_450299	2020-03-31	National Institute for Communicable Diseases of the National Health Laboratory Service	National Institute for Communicable Diseases of the National Health Laboratory Service	Allam M et al
SouthAfrica/R07719/2020	EPI_ISL_450301	2020-04-01	National Institute for Communicable Diseases of the National Health Laboratory Service	National Institute for Communicable Diseases of the National Health Laboratory Service	Allam M et al
SouthKorea/KCDC06/2020	EPI_ISL_412870	2020-01-30	Division of Viral Diseases, Center for Laboratory Control of Infectious Diseases, Korea Centers for Diseases Control and Prevention	Division of Viral Diseases, Center for Laboratory Control of Infectious Diseases, Korea Centers for Diseases Control and Prevention	Jeong-Min Kim et al
SouthKorea/KCDC07/2020	EPI_ISL_412871	2020-01-31	Division of Viral Diseases, Center for Laboratory Control of Infectious Diseases, Korea Centers for Diseases Control and Prevention	Division of Viral Diseases, Center for Laboratory Control of Infectious Diseases, Korea Centers for Diseases Control and Prevention	Jeong-Min Kim et al
SouthKorea/KUMC01/2020	EPI_ISL_413017	2020-02-06	Department of Microbiology, Institute for Viral Diseases, College of Medicine, Korea University	Department of Microbiology, Institute for Viral Diseases, College of Medicine, Korea University	Changmin Kang et al
Spain/Almenara657/2020	EPI_ISL_455723	2020-03-31	Servicio de Microbiologia. Hospital Clinico Universitario de Valencia	Sequencing and Bioinformatics Service and Molecular Epidemiology Research Group. FISABIO-Public Health, and SeqCOVID-Spain Consortium	Vicente Soriano Chirona et al
Spain/COV000786/2020	EPI_ISL_452723	2020-03-09	Hospital Universitario Araba. Vitoria-Gasteiz,	SeqCOVID-SPAIN consortium/IBV(CSIC)	Silvia Hernáez Crespo et al
Spain/COV000860/2020	EPI_ISL_452692	2020-02-29	Hospital Universitario Araba. Vitoria-Gasteiz,	SeqCOVID-SPAIN consortium/IBV(CSIC)	Silvia Hernáez Crespo et al
Spain/COV001056/2020	EPI_ISL_452616	2020-04-01	Servicio de Microbiología y Parasitología clínica. UCEIMP. Hospital Universitario Virgen del Rocío/IBIS/CSIC/US.	SeqCOVID-SPAIN consortium/IBV(CSIC)	Guillermo Martí­n Gutiérrez et al
Spain/COV001321/2020	EPI_ISL_452552	2020-03-23	Servicio de Microbiología y Parasitología clínica. UCEIMP. Hospital Universitario Virgen del Rocío/IBIS/CSIC/US.	SeqCOVID-SPAIN consortium/IBV(CSIC)	Guillermo Martí­n Gutiérrez et al
Spain/COV001425/2020	EPI_ISL_452476	2020-03-23	Clínica Universidad de Navarra. Servicio de Enfermedades Infecciosas y Microbiología clínica	SeqCOVID-SPAIN consortium/IBV(CSIC)	Mirian Fernández-Alonso et al
Spain/Madrid_LP15_4/2020	EPI_ISL_417978	2020-03-09	Hospital Universitario La Paz	Hospital Universitario La Paz	Elias Dahdouh et al
Spain/Valencia145/2020	EPI_ISL_436240	2020-03-18	Servicio de Microbiologia. Hospital Universitario Doctor Peset	Sequencing and Bioinformatics Service and Molecular Epidemiology Research Group. FISABIO-Public Health	Juan Alberola Enguídanos et al
Spain/Valencia183/2020	EPI_ISL_436278	2020-03-24	Servicio de Microbiologia. Hospital Clinico Universitario de Valencia	Sequencing and Bioinformatics Service and Molecular Epidemiology Research Group. FISABIO-Public Health	David Navarro et al
Spain/Valencia266/2020	EPI_ISL_436361	2020-02-29	Servicio de Microbiología. Consorcio Hospital General Universitario de Valencia	Sequencing and Bioinformatics Service and Molecular Epidemiology Research Group. FISABIO-Public Health	Neris Garcia-Gonzalez et al
Spain/Valencia98/2020	EPI_ISL_425222	2020-03-17	Servicio de Microbiología. Consorcio Hospital General Universitario de Valencia	Sequencing and Bioinformatics Service and Molecular Epidemiology Research Group. FISABIO-Public Health	Loreto Ferrús Abad et al
SriLanka/COV38/2020	EPI_ISL_428670	2020-03-16	Centre for Dengue Research	Centre for Dengue Research	Chandima Jeewandara et al
SriLanka/COV486/2020	EPI_ISL_428673	2020-03-31	Centre for Dengue Research	Centre for Dengue Research	Chandima Jeewandara et al
SriLanka/COV53/2020	EPI_ISL_428671	2020-03-10	Centre for Dengue Research	Centre for Dengue Research	Chandima Jeewandara et al
Sweden/20-04631/2020	EPI_ISL_430847	2020-02-27	HS mikrobiologi virus	The Public Health Agency of Sweden	Zhibing Yun et al
Sweden/20-07452/2020	EPI_ISL_445233	2020-04-16	Vardcentralen Brinken	The Public Health Agency of Sweden	Agnes Wigh et al
Sweden/20-07856/2020	EPI_ISL_452237	2020-04-23	Huddinge VC	The Public Health Agency of Sweden	Anders Johansson et al
Sweden/20-50043/2020	EPI_ISL_430860	2020-03-04	Klinisk mikrobiologi Orebro	The Public Health Agency of Sweden	Martin Sundqvist et al
Sweden/20-50181/2020	EPI_ISL_429154	2020-03-08	Klinisk mikrobiologi Orebro	The Public Health Agency of Sweden	Martin Sundqvist et al
Sweden/20-50224/2020	EPI_ISL_454892	2020-03-07	Karolinska Universitetslaboratoriet	The Public Health Agency of Sweden	Anna-Malin Linde et al
Sweden/20-50231/2020	EPI_ISL_430863	2020-03-09	Klinisk mikrobiologi Orebro	The Public Health Agency of Sweden	Martin Sundqvist et al
Sweden/20-50259/2020	EPI_ISL_455897	2020-03-07	Karolinska Universitetslaboratoriet	The Public Health Agency of Sweden	Anna-Malin Linde et al
Sweden/20-50274/2020	EPI_ISL_455906	2020-03-08	Klinisk mikrobiologi, UAS	The Public Health Agency of Sweden	Anna-Malin Linde et al
Sweden/20-50360/2020	EPI_ISL_430864	2020-03-16	The Public Health Agency of Sweden	The Public Health Agency of Sweden	Oskar Karlsson Lindsjo et al
Sweden/20-51167/2020	EPI_ISL_450832	2020-05-04	Byjorden vardcentral	The Public Health Agency of Sweden	Pernilla Brunman et al
Sweden/20-51264/2020	EPI_ISL_455104	2020-05-06	Ulltuna Vardcentral	The Public Health Agency of Sweden	Heidi Lindback et al
Sweden/20-51317/2020	EPI_ISL_455105	2020-05-07	Wetterhalsan	The Public Health Agency of Sweden	Anders Tengblad et al
Sweden/20-51387/2020	EPI_ISL_455107	2020-05-12	Narhalsan Mellerud	The Public Health Agency of Sweden	Maria Nykvist et al
Sweden/20-51426/2020	EPI_ISL_455109	2020-05-13	Ulltuna Vardcentral	The Public Health Agency of Sweden	Heidi Lindback et al
Switzerland/100817/2020	EPI_ISL_451767	2020-03-26	Viollier AG	Department of Biosystems Science and Engineering, ETH Zürich	Christian Beisel et al
Switzerland/101175/2020	EPI_ISL_451838	2020-03-31	Viollier AG	Department of Biosystems Science and Engineering, ETH Zürich	Christian Beisel et al
Switzerland/101177/2020	EPI_ISL_451839	2020-03-31	Viollier AG	Department of Biosystems Science and Engineering, ETH Zürich	Christian Beisel et al
Switzerland/110469/2020	EPI_ISL_451887	2020-04-06	Viollier AG	Department of Biosystems Science and Engineering, ETH Zürich	Christian Beisel et al
Switzerland/110491/2020	EPI_ISL_451902	2020-04-07	Viollier AG	Department of Biosystems Science and Engineering, ETH Zürich	Christian Beisel et al
Switzerland/42169171/2020	EPI_ISL_418271	2020-02-27	University Hospital Basel, Clinical Virology	University Hospital Basel, Labormedizin	Hirsch et al
Switzerland/42169310/2020	EPI_ISL_418275	2020-02-27	University Hospital Basel, Clinical Virology	University Hospital Basel, Clinical Bacteriology	Hirsch et al
Switzerland/42176753/2020	EPI_ISL_418284	2020-03-04	University Hospital Basel, Clinical Virology	University Hospital Basel, Clinical Bacteriology	Hirsch et al
Switzerland/GE0199/2020	EPI_ISL_415455	2020-02-28	Hôpitaux universitaires de Genève Laboratoire de Virologie	Hôpitaux universitaires de Genève Laboratoire de Virologie	Laubscher F. et al
Switzerland/GE1422/2020	EPI_ISL_415454	2020-02-28	Hôpitaux universitaires de Genève Laboratoire de Virologie	Hôpitaux universitaires de Genève Laboratoire de Virologie	Laubscher F. et al
Switzerland/GE2453/2020	EPI_ISL_429219	2020-04-03	University Hospitals of Geneva Laboratory of Virology	University Hospitals of Geneva Laboratory of Virology	Laubscher F. et al
Switzerland/GE5007/2020	EPI_ISL_429206	2020-04-07	University Hospitals of Geneva Laboratory of Virology	University Hospitals of Geneva Laboratory of Virology	Laubscher F. et al
Switzerland/GE9586/2020	EPI_ISL_414022	2020-02-27	Laboratoire de Virologie, HUG	Swiss National Reference Centre for Influenza	LAUBSCHER Florian et al. et al
Switzerland/GR2988/2020	EPI_ISL_415698	2020-02-27	Hôpitaux universitaires de Genève Laboratoire de Virologie	Hôpitaux universitaires de Genève Laboratoire de Virologie	Laubscher F. et al
Switzerland/GR3043/2020	EPI_ISL_415699	2020-02-27	Hôpitaux universitaires de Genève Laboratoire de Virologie	Hôpitaux universitaires de Genève Laboratoire de Virologie	Laubscher F. et al
Taiwan/107/2020	EPI_ISL_420085	2020-03-20	Centers for Disease Control, R.O.C. (Taiwan)	Centers for Disease Control, R.O.C. (Taiwan)	Ji-Rong Yang et al
Taiwan/2/2020	EPI_ISL_406031	2020-01-23	Centers for Disease Control, R.O.C. (Taiwan)	Centers for Disease Control, R.O.C. (Taiwan)	Ji-Rong Yang et al
Taiwan/3/2020	EPI_ISL_411926	2020-01-24	Taiwan Centers for Disease Control	Taiwan Centers for Disease Control	Ji-Rong Yang et al
Taiwan/4/2020	EPI_ISL_411927	2020-01-28	Taiwan Centers for Disease Control	Taiwan Centers for Disease Control	Ji-Rong Yang et al
Taiwan/5/2020	EPI_ISL_428489	2020-01-31	Centers for Disease Control, R.O.C. (Taiwan)	Centers for Disease Control, R.O.C. (Taiwan)	Ji-Rong Yang et al
Taiwan/8/2020	EPI_ISL_428488	2020-01-31	Centers for Disease Control, R.O.C. (Taiwan)	Centers for Disease Control, R.O.C. (Taiwan)	Ji-Rong Yang et al
Taiwan/CGMH-CGU-05/2020	EPI_ISL_415743	2020-02-27	Laboratory Medicine	Department of Laboratory Medicine, Lin-Kou Chang Gung Memorial Hospital, Taoyuan, Taiwan	Kuo-Chien Tsao et al
Taiwan/CGMH-CGU-07/2020	EPI_ISL_417520	2020-03-09	Laboratory Medicine	Department of Laboratory Medicine, Lin-Kou Chang Gung Memorial Hospital, Taoyuan, Taiwan	Kuo-Chien Tsao et al
Taiwan/CGMH-CGU-26/2020	EPI_ISL_452178	2020-04-19	Laboratory Medicine	Department of Laboratory Medicine, Lin-Kou Chang Gung Memorial Hospital, Taoyuan, Taiwan	Kuo-Chien Tsao et al
Taiwan/CGMH-CGU-27/2020	EPI_ISL_452179	2020-04-19	Laboratory Medicine	Department of Laboratory Medicine, Lin-Kou Chang Gung Memorial Hospital, Taoyuan, Taiwan	Kuo-Chien Tsao et al
Taiwan/NTU01/2020	EPI_ISL_408489	2020-01-31	Department of Laboratory Medicine, National Taiwan University Hospital	Microbial Genomics Core Lab, National Taiwan University Centers of Genomic and Precision Medicine	Shiou-Hwei Yeh et al
Taiwan/NTU27/2020	EPI_ISL_447621	2020-04-13	Department of Laboratory Medicine, National Taiwan University Hospital	Microbial Genomics Core Lab, National Taiwan University Centers of Genomic and Precision Medicine	Shiou-Hwei Yeh et al
Taiwan/NTU28/2020	EPI_ISL_447622	2020-04-27	Department of Laboratory Medicine, National Taiwan University Hospital	Microbial Genomics Core Lab, National Taiwan University Centers of Genomic and Precision Medicine	Shiou-Hwei Yeh et al
Taiwan/TSGH-12/2020	EPI_ISL_428229	2020-03-18	TSGH-CP molecular lab	TSGH-CP molecular lab	Cherng-Lih Perng et al
Taiwan/TSGH-23/2020	EPI_ISL_436108	2020-04-02	TSGH-CP molecular lab	TSGH-CP molecular lab	Cherng-Lih Perng et al
Taiwan/TSGH-26/2020	EPI_ISL_447252	2020-02-25	TSGH-CP molecular lab	TSGH-CP molecular lab	Cherng-Lih Perng et al
Taiwan/TSGH-35/2020	EPI_ISL_457726	2020-02-06	TSGH-CP molecular lab	TSGH-CP molecular lab	Cherng-Lih Perng et al
Taiwan/TSGH-36/2020	EPI_ISL_457730	2020-02-06	TSGH-CP molecular lab	TSGH-CP molecular lab	Cherng-Lih Perng et al
Thailand/Bangkok_1716/2020	EPI_ISL_447920	2020-02-25		National Institute of Health. Department of medical Sciences, Ministry of Public Health, Thailand	Pilailuk et al
Thailand/Bangkok_269/2020	EPI_ISL_447915	2020-01-26		National Institute of Health. Department of medical Sciences, Ministry of Public Health, Thailand	Pilailuk et al
Thailand/Bangkok_580/2020	EPI_ISL_447918	2020-02-01		National Institute of Health. Department of medical Sciences, Ministry of Public Health, Thailand	Pilailuk et al
Thailand/Bangkok-0044/2020	EPI_ISL_429180	2020-03-28	Ramathibodi Hospital	COVID-19 Network Investigations (CONI) Alliance	Elizabeth Batty et al
Thailand/Bangkok-0079/2020	EPI_ISL_447020	2020-04-01	Ramathibodi Hospital	COVID-19 Network Investigations (CONI) Alliance	Elizabeth Batty et al
Thailand/Bangkok-0080/2020	EPI_ISL_447021	2020-04-01	Ramathibodi Hospital	COVID-19 Network Investigations (CONI) Alliance	Elizabeth Batty et al
Thailand/Bangkok-0085/2020	EPI_ISL_447026	2020-04-03	Ramathibodi Hospital	COVID-19 Network Investigations (CONI) Alliance	Elizabeth Batty et al
Thailand/Bangkok-0087/2020	EPI_ISL_447027	2020-04-06	Ramathibodi Hospital	COVID-19 Network Investigations (CONI) Alliance	Elizabeth Batty et al
Thailand/Bangkok-0089/2020	EPI_ISL_447029	2020-04-07	Ramathibodi Hospital	COVID-19 Network Investigations (CONI) Alliance	Elizabeth Batty et al
Thailand/Bangkok-CONI-0097/2020	EPI_ISL_458026	2020-04-02	Hospital for Tropical Diseases	COVID-19 Network Investigations (CONI) Alliance	Elizabeth Batty et al
Thailand/NIH-2472/2020	EPI_ISL_434701	2020-03-14	Panyanunthaphikkhu Chonprathan Medical Center (PCMC)	National Institute of Health. Department of medical Sciences, Ministry of Public Health, Thailand	Pilailuk et al
Thailand/Nonthaburi_68/2020	EPI_ISL_447910	2020-01-15		National Institute of Health. Department of medical Sciences, Ministry of Public Health, Thailand	Pilailuk et al
Thailand/SI200893-NT/2020	EPI_ISL_437624	2020-02-01		Faculty of Medicine	Rodpan et al
Thailand/SI201712-NT/2020	EPI_ISL_437617	2020-02-03		Faculty of Medicine	Rodpan et al
Thailand/SI202205-NT/2020	EPI_ISL_437616	2020-02-07		Faculty of Medicine	Rodpan et al
Thailand/SI202620-NT/2020	EPI_ISL_437615	2020-02-22		Faculty of Medicine	Rodpan et al
Thailand/SI202769-NT/2020	EPI_ISL_437614	2020-02-25		Faculty of Medicine	Rodpan et al
Thailand/SI202872-NT/2020	EPI_ISL_437613	2020-02-25		Faculty of Medicine	Rodpan et al
tiger/USA/NY-040420/2020	EPI_ISL_420293	2020-04-02	Wildlife Conservation Society, Bronx Zoo	Diagnostic Virology Laboratory, United States Department of Agriculture, National Veterinary Services Laboratories	Patrick K. Mitchell et al
Timor-Leste/TL05/2020	EPI_ISL_456597	2020-04-11	National Health Laboratory, Timor-Leste	Microbiological Diagnostic Unit Public Health Laboratory, The Peter Doherty Institute for Infection and Immunity	Soares da Silva et al
Timor-Leste/TL16/2020	EPI_ISL_456604	2020-04-12	National Health Laboratory, Timor-Leste	Microbiological Diagnostic Unit Public Health Laboratory, The Peter Doherty Institute for Infection and Immunity	Soares da Silva et al
Timor-Leste/TL20/2020	EPI_ISL_456599	2020-04-13	National Health Laboratory, Timor-Leste	Microbiological Diagnostic Unit Public Health Laboratory, The Peter Doherty Institute for Infection and Immunity	Soares da Silva et al
Timor-Leste/TL25/2020	EPI_ISL_456600	2020-03-30	National Health Laboratory, Timor-Leste	Microbiological Diagnostic Unit Public Health Laboratory, The Peter Doherty Institute for Infection and Immunity	Soares da Silva et al
Tunisia/MHT_1/2020	EPI_ISL_458285	2020-03-21	Department of Virology, Military Hospital of Tunis	Bundeswehr Institute of Microbiology	Handrick et al
Tunisia/MHT_2/2020	EPI_ISL_458286	2020-03-24	Department of Virology, Military Hospital of Tunis	Bundeswehr Institute of Microbiology	Handrick et al
Turkey/GLAB-CoV008/2020	EPI_ISL_427391	2020-04-13	Genomic Laboratory (GLAB) (Conjoint lab of Health Directorate of Istanbul and Istanbul Technical University)	Genomic Laboratory (GLAB), Istanbul Technical University	Ilker Karacan et al
Turkey/GLAB-CoV012/2020	EPI_ISL_428346	2020-04-17	Genomic Laboratory (GLAB) (Conjoint lab of Health Directorate of Istanbul and Istanbul Technical University)	Genomic Laboratory (GLAB), Istanbul Technical University	Ilker Karacan et al
Turkey/GLAB-CoV013/2020	EPI_ISL_428368	2020-04-16	Genomic Laboratory (GLAB) (Conjoint lab of Health Directorate of Istanbul and Istanbul Technical University)	Genomic Laboratory (GLAB), Istanbul Technical University	Ilker Karacan et al
Turkey/HSGM-1009/2020	EPI_ISL_437322	2020-03-19	Ministry of Health Turkey	Ministry of Health Turkey	Fatma Bayrakdar et al
Turkey/HSGM-11640/2020	EPI_ISL_437333	2020-03-25	Ministry of Health Turkey	Ministry of Health Turkey	Fatma Bayrakdar et al
Turkey/HSGM-1468/2020	EPI_ISL_437312	2020-03-25	Ministry of Health Turkey	Ministry of Health Turkey	Fatma Bayrakdar et al
Turkey/HSGM-5624/2020	EPI_ISL_428715	2020-03-18	Ministry of Health Turkey	Ministry of Health Turkey	Fatma Bayrakdar et al
Turkey/HSGM-8001/2020	EPI_ISL_428720	2020-03-21	Ministry of Health Turkey	Ministry of Health Turkey	Fatma Bayrakdar et al
Turkey/IMU-SP-01/2020	EPI_ISL_460618	2020-04-15		Physiology	Pence et al
Turkey/IMU-SP-02/2020	EPI_ISL_460617	2020-04-16		Physiology	Pence et al
Turkey/IMU-SP-04/2020	EPI_ISL_460619	2020-04-16		Physiology	Pence et al
Turkey/Istanbul-BezmCoV1/2020	EPI_ISL_457824	2020-03-24	Bezmialem Vakif University, Dept Microbiology, Medical School, Fatih, Istanbul, Turkey	Bezmialem Vakif University, Medical School & Beykoz Institute of Life Sciences & Biotechnology	Mehmet Z. Doymaz et al
Turkey/VETAL1902_2/2020	EPI_ISL_455719	2020-04-09	T.C. Sağlık Bakanlığı Adıyaman İl Sağlık Müdürlüğü Adıyaman Eğitim Ve Araştırma Hastanesi	VETAL Animal Health Products Company, BSL3+ Production Laboratuary /Turkey	Mehmet Turgut et al
Uganda/UG001/2020	EPI_ISL_451183	2020-03-25	Uganda Virus Research Institute	MRC/UVRI & LSHTM Uganda Research Unit	Dan Lule Bugembe et al
Uganda/UG003/2020	EPI_ISL_451185	2020-03-27	Uganda Virus Research Institute	MRC/UVRI & LSHTM Uganda Research Unit	Dan Lule Bugembe et al
Uganda/UG006/2020	EPI_ISL_451188	2020-03-30	Uganda Virus Research Institute	MRC/UVRI & LSHTM Uganda Research Unit	Dan Lule Bugembe et al
Uganda/UG015/2020	EPI_ISL_451197	2020-04-27	Uganda Virus Research Institute	MRC/UVRI & LSHTM Uganda Research Unit	Dan Lule Bugembe et al
Uganda/UG016/2020	EPI_ISL_451198	2020-04-27	Uganda Virus Research Institute	MRC/UVRI & LSHTM Uganda Research Unit	Dan Lule Bugembe et al
Uganda/UG017/2020	EPI_ISL_451199	2020-04-20	Uganda Virus Research Institute	MRC/UVRI & LSHTM Uganda Research Unit	Dan Lule Bugembe et al
Uganda/UG019/2020	EPI_ISL_451201	2020-04-30	Uganda Virus Research Institute	MRC/UVRI & LSHTM Uganda Research Unit	Dan Lule Bugembe et al
Uganda/UG020/2020	EPI_ISL_451202	2020-05-01	Uganda Virus Research Institute	MRC/UVRI & LSHTM Uganda Research Unit	Dan Lule Bugembe et al
UnitedArabEmirates/L0879/2020	EPI_ISL_435124	2020-03-16	Mohammed Bin Rashid University of Medicine and Health Sciences	Al Jalila Genomics Center	Ahmad Abou Tayoun et al
UnitedArabEmirates/L1758/2020	EPI_ISL_435129	2020-03-10	Mohammed Bin Rashid University of Medicine and Health Sciences	Al Jalila Genomics Center	Ahmad Abou Tayoun et al
UnitedArabEmirates/L2409/2020	EPI_ISL_435131	2020-02-25	Mohammed Bin Rashid University of Medicine and Health Sciences	Al Jalila Genomics Center	Ahmad Abou Tayoun et al
UnitedArabEmirates/L3779/2020	EPI_ISL_435132	2020-03-15	Mohammed Bin Rashid University of Medicine and Health Sciences	Al Jalila Genomics Center	Ahmad Abou Tayoun et al
UnitedArabEmirates/L4184/2020	EPI_ISL_435133	2020-03-10	Mohammed Bin Rashid University of Medicine and Health Sciences	Al Jalila Genomics Center	Ahmad Abou Tayoun et al
UnitedArabEmirates/L4280/2020	EPI_ISL_435134	2020-02-08	Mohammed Bin Rashid University of Medicine and Health Sciences	Al Jalila Genomics Center	Ahmad Abou Tayoun et al
UnitedArabEmirates/L4682/2020	EPI_ISL_435135	2020-02-25	Mohammed Bin Rashid University of Medicine and Health Sciences	Al Jalila Genomics Center	Ahmad Abou Tayoun et al
UnitedArabEmirates/L5630/2020	EPI_ISL_435137	2020-01-29	Mohammed Bin Rashid University of Medicine and Health Sciences	Al Jalila Genomics Center	Ahmad Abou Tayoun et al
UnitedArabEmirates/L7356/2020	EPI_ISL_435140	2020-03-12	Mohammed Bin Rashid University of Medicine and Health Sciences	Al Jalila Genomics Center	Ahmad Abou Tayoun et al
UnitedArabEmirates/L9766/2020	EPI_ISL_435142	2020-03-14	Mohammed Bin Rashid University of Medicine and Health Sciences	Al Jalila Genomics Center	Ahmad Abou Tayoun et al
Uruguay/UY-1/2020	EPI_ISL_426476	2020-03-16	Microbial Genomics Laboratory, Institut Pasteur Montevideo	Microbial Genomics Laboratory, Institut Pasteur Montevideo, Uruguay	Cecilia Salazar et al
Uruguay/UY-4/2020	EPI_ISL_426479	2020-03-17	Microbial Genomics Laboratory, Institut Pasteur Montevideo	Microbial Genomics Laboratory, Institut Pasteur Montevideo	Cecilia Salazar et al
Uruguay/UY-NYUMC846/2020	EPI_ISL_457942	2020-03-17	Laboratorio de Biología Molecular Asociación Española Primera en Salud	Departments of Pathology and Medicine, New York University School of Medicine	Maria Victoria Elizondo et al
Uruguay/UY-NYUMC858/2020	EPI_ISL_457954	2020-03-23	Laboratorio de Biología Molecular Asociación Española Primera en Salud	Departments of Pathology and Medicine, New York University School of Medicine	Maria Victoria Elizondo et al
Uruguay/UY-NYUMC862/2020	EPI_ISL_457958	2020-03-25	Laboratorio de Biología Molecular Asociación Española Primera en Salud	Departments of Pathology and Medicine, New York University School of Medicine	Maria Victoria Elizondo et al
Uruguay/UY-NYUMC864/2020	EPI_ISL_457960	2020-03-28	Laboratorio de Biología Molecular Asociación Española Primera en Salud	Departments of Pathology and Medicine, New York University School of Medicine	Maria Victoria Elizondo et al
Uruguay/UY-NYUMC866/2020	EPI_ISL_457962	2020-03-30	Laboratorio de Biología Molecular Asociación Española Primera en Salud	Departments of Pathology and Medicine, New York University School of Medicine	Maria Victoria Elizondo et al
Uruguay/UY-NYUMC868/2020	EPI_ISL_457964	2020-04-01	Laboratorio de Biología Molecular Asociación Española Primera en Salud	Departments of Pathology and Medicine, New York University School of Medicine	Maria Victoria Elizondo et al
Uruguay/UY-NYUMC869/2020	EPI_ISL_457965	2020-04-03	Laboratorio de Biología Molecular Asociación Española Primera en Salud	Departments of Pathology and Medicine, New York University School of Medicine	Maria Victoria Elizondo et al
Uruguay/UY-NYUMC871/2020	EPI_ISL_457967	2020-04-09	Laboratorio de Biología Molecular Asociación Española Primera en Salud	Departments of Pathology and Medicine, New York University School of Medicine	Maria Victoria Elizondo et al
Uruguay/UY-NYUMC872/2020	EPI_ISL_457968	2020-04-11	Laboratorio de Biología Molecular Asociación Española Primera en Salud	Departments of Pathology and Medicine, New York University School of Medicine	Maria Victoria Elizondo et al
Uruguay/UY-NYUMC873/2020	EPI_ISL_457969	2020-04-14	Laboratorio de Biología Molecular Asociación Española Primera en Salud	Departments of Pathology and Medicine, New York University School of Medicine	Maria Victoria Elizondo et al
Uruguay/UY-NYUMC874/2020	EPI_ISL_457970	2020-04-14	Laboratorio de Biología Molecular Asociación Española Primera en Salud	Departments of Pathology and Medicine, New York University School of Medicine	Maria Victoria Elizondo et al
Uruguay/UY-NYUMC875/2020	EPI_ISL_457971	2020-04-19	Laboratorio de Biología Molecular Asociación Española Primera en Salud	Departments of Pathology and Medicine, New York University School of Medicine	Maria Victoria Elizondo et al
Uruguay/UY-NYUMC876/2020	EPI_ISL_457972	2020-04-21	Laboratorio de Biología Molecular Asociación Española Primera en Salud	Departments of Pathology and Medicine, New York University School of Medicine	Maria Victoria Elizondo et al
Uruguay/UY-NYUMC877/2020	EPI_ISL_457973	2020-04-22	Laboratorio de Biología Molecular Asociación Española Primera en Salud	Departments of Pathology and Medicine, New York University School of Medicine	Maria Victoria Elizondo et al
USA/CA-CZB-1045/2020	EPI_ISL_437045	2020-04-04	County of Santa Clara Public Health	Chan-Zuckerberg Biohub	CZB Cliahub Consortium et al
USA/CA-SCCPHD-UC105/2020	EPI_ISL_435584	2020-02-29	Santa Clara County Public Health Department	Chiu Laboratory, University of California, San Francisco	Xianding Deng et al
USA/CA2/2020	EPI_ISL_406036	2020-01-22	California Department of Public Health	Pathogen Discovery, Respiratory Viruses Branch, Division of Viral Diseases, Centers for Disease Control and Prevention	Anna Uehara et al
USA/CA3/2020	EPI_ISL_408008	2020-01-29	California Department of Health	Pathogen Discovery, Respiratory Viruses Branch, Division of Viral Diseases, Centers for Disease Control and Prevention	Krista Queen et al
USA/CA4/2020	EPI_ISL_408009	2020-01-29	California Department of Health	Pathogen Discovery, Respiratory Viruses Branch, Division of Viral Diseases, Centers for Disease Control and Prevention	Krista Queen et al
USA/CT-UW-5749/2020	EPI_ISL_430917	2020-04-04	UW Virology Lab	UW Virology Lab	Pavitra Roychoudhury et al
USA/CT-Yale-102/2020	EPI_ISL_431081	2020-04-06	Yale COVID-19 Biorepository	Grubaugh Lab - Yale School of Public Health	Joseph Fauver et al
USA/IA-GMF-M00005/2020	EPI_ISL_455582	2020-05-26	Gundersen Clinical Microbiology Laboratory	Kabara Cancer Research Institute	Craig S. Richmond et al
USA/IL2/2020	EPI_ISL_410045	2020-01-28	IL Department of Public Health Chicago Laboratory	Pathogen Discovery, Respiratory Viruses Branch, Division of Viral Diseases, Centers for Disease Control and Prevention	Yan Li et al
USA/LA-BIE-054/2020	EPI_ISL_455610	2020-04-07	Ochsner Health	Bioinfoexperts, LLC	Susanna L. Lamers et al
USA/LA-SR0270/2020	EPI_ISL_445125	2020-04-01	Robert Garry lab	Andersen lab at Scripps Research	Allison Smither et al
USA/MA1/2020	EPI_ISL_409067	2020-01-29	Massachusetts Department of Public Health	Pathogen Discovery, Respiratory Viruses Branch, Division of Viral Diseases, Centers for Disease Control and Prevention	Clinton R. Paden et al
USA/MI-MDHHS-SC20520/2020	EPI_ISL_460568	2020-05-07	Michigan Department of Health and Human Services, Bureau of Laboratories	Michigan Department of Health and Human Services, Bureau of Laboratories	Blankenship HM et al
USA/MI-MDHHS-SC20615/2020	EPI_ISL_462697	2020-04-29	Michigan Department of Health and Human Services, Bureau of Laboratories	Michigan Department of Health and Human Services, Bureau of Laboratories	Blankenship HM et al
USA/MN68-MDH68/2020	EPI_ISL_419396	2020-03-14	Minnesota Department of Health, Public Health Laboratory	Minnesota Department of Health, Public Health Laboratory	Matt Plumb et al
USA/NY-NYUMC684/2020	EPI_ISL_450401	2020-04-01	NYU Langone Health	Departments of Pathology and Medicine, New York University School of Medicine	Maria Aguero-Rosenfeld et al
USA/NY-WCMP11H06P/2020	EPI_ISL_427598	2020-03-16	NewYork-Presbyterian & Mason Lab	Mason Lab	Daniel J. Butler et al
USA/RI_0520/2020	EPI_ISL_419553	2020-02-28	RI State Health Laboratories	Pathogen Discovery, Respiratory Viruses Branch, Division of Viral Diseases, Centers for Disease Control and Prevention	Ying Tao et al
USA/UT-0510/2020	EPI_ISL_430057	2020-04-03	Utah Public Health Laboratory	Utah Public Health Laboratory	Erin Young et al
USA/VA-DCLS-0095/2020	EPI_ISL_434590	2020-04-09	Virginia DCLS	Virginia DCLS	Virginia DCLS et al
USA/WA-S123/2020	EPI_ISL_430160	2020-02-29	Washington State Department of Health	Seattle Flu Study	Chu et al et al
USA/WA-S3/2020	EPI_ISL_413560	2020-02-28	Seattle Flu Study	Seattle Flu Study	Chu et al et al
USA/WA-S30/2020	EPI_ISL_417083	2020-02-28	Washington State Department of Health	Seattle Flu Study	Chu etl al et al
USA/WA-S42/2020	EPI_ISL_417095	2020-02-28	Washington State Department of Health	Seattle Flu Study	Chu etl al et al
USA/WA-S618/2020	EPI_ISL_438171	2020-04-26	Seattle Flu Study	Seattle Flu Study	Chu et al et al
USA/WA-S8/2020	EPI_ISL_416463	2020-02-24	Seattle Flu Study	Seattle Flu Study	Chu et al et al
USA/WA-UW-10090/2020	EPI_ISL_461460	2020-05-29	UW Virology Lab	UW Virology Lab	Pavitra Roychoudhury et al
USA/WA-UW-2119/2020	EPI_ISL_426091	2020-03-25	UW Virology Lab	UW Virology Lab	Pavitra Roychoudhury et al
USA/WA1/2020	EPI_ISL_404895	2020-01-19	Providence Regional Medical Center	Division of Viral Diseases, Centers for Disease Control and Prevention	Queen et al
USA/WI-GMF-00928/2020	EPI_ISL_426161	2020-04-06	Gundersen Molecular Diagnostics Laboratory	Kabara Cancer Research Institute	Craig S. Richmond et al
USA/WI-UW-305/2020	EPI_ISL_436599	2020-04-14	University of Wisconsin-Madison AIDS Vaccine Research Laboratories	University of Wisconsin-Madison AIDS Vaccine Research Laboratories	Gage Moreno et al
USA/WI1/2020	EPI_ISL_408670	2020-01-31	Wisconsin Department of Health Services	Pathogen Discovery, Respiratory Viruses Branch, Division of Viral Diseases, Centers for Disease Control and Prevention	Jing Zhang et al
Vietnam/19-01S/2020	EPI_ISL_418269	2020-01-22		Microbiology and Immunology department	Cao et al
Vietnam/38142/2020	EPI_ISL_416427	2020-01-24	National Influenza Center, National Institute of Hygiene and Epidemiology (NIHE)	National Influenza Center, National Institute of Hygiene and Epidemiology (NIHE)	Le Quynh Mai et al
Vietnam/39607/2020	EPI_ISL_416428	2020-03-07	National Influenza Center, National Institute of Hygiene and Epidemiology (NIHE)	National Influenza Center, National Institute of Hygiene and Epidemiology (NIHE)	Le Quynh Mai et al
Vietnam/CM99/2020	EPI_ISL_416429	2020-02-11	National Influenza Center, National Institute of Hygiene and Epidemiology (NIHE)	National Influenza Center, National Institute of Hygiene and Epidemiology (NIHE)	Le Quynh Mai et al
Vietnam/HCMC-35018/2020	EPI_ISL_450742	2020-03-25	OUCRU/HTD	OUCRU/HTD	Nguyen Van Vinh Chau et al
Vietnam/HCMC-35020/2020	EPI_ISL_450744	2020-03-25	OUCRU/HTD	OUCRU/HTD	Nguyen Van Vinh Chau et al
Vietnam/VNHN_1099/2020	EPI_ISL_455695	2020-03-18	National Hospital of Tropical Diseases	Oxford University Clinical Research Unit, Hanoi, Vietnam	Nguyen Thi Tam et al
Vietnam/VNHN_4189/2020	EPI_ISL_455707	2020-04-02	National Hospital of Tropical Diseases	Oxford University Clinical Research Unit, Hanoi, Vietnam	Nguyen Thi Tam et al
Vietnam/VNHN_4806/2020	EPI_ISL_455711	2020-04-08	National Hospital of Tropical Diseases	Oxford University Clinical Research Unit, Hanoi, Vietnam	Nguyen Thi Tam et al
Vietnam/VNHN_4864/2020	EPI_ISL_455708	2020-04-10	National Hospital of Tropical Diseases	Oxford University Clinical Research Unit, Hanoi, Vietnam	Nguyen Thi Tam et al
Vietnam/VNHN_4868/2020	EPI_ISL_455710	2020-04-09	National Hospital of Tropical Diseases	Oxford University Clinical Research Unit, Hanoi, Vietnam	Nguyen Thi Tam et al
Vietnam/VNHN_4875/2020	EPI_ISL_455712	2020-04-10	National Hospital of Tropical Diseases	Oxford University Clinical Research Unit, Hanoi, Vietnam	Nguyen Thi Tam et al
Vietnam/VNHN_4958/2020	EPI_ISL_455718	2020-04-10	National Hospital of Tropical Diseases	Oxford University Clinical Research Unit, Hanoi, Vietnam	Nguyen Thi Tam et al
Vietnam/VR03-38142/2020	EPI_ISL_408668	2020-01-24	National Influenza Center - National Institute of Hygiene and Epidemiology (NIHE)	National Influenza Center - National Institute of Hygiene and Epidemiology (NIHE)	Ung Thi Hong Trang et al
Wales/PHWC-2523C/2020	EPI_ISL_420977	2020-03-22	Wales Specialist Virology Centre	Public Health Wales Microbiology Cardiff	Catherine Moore et al
Wales/PHWC-26F9E/2020	EPI_ISL_422054	2020-03-29	Wales Specialist Virology Centre	Public Health Wales Microbiology Cardiff	Catherine Moore et al
Wuhan/HB-WH1-126/2020	EPI_ISL_454907	2020-03-02	Wuhan Chain Medical Labs (CMLabs)	State Key Laboratory of Biotherapy of Sichuan University	Baowen Du et al
Wuhan/HB-WH1-132/2020	EPI_ISL_455365	2020-02-23	Wuhan Chain Medical Labs (CMLabs)	State Key Laboratory of Biotherapy of Sichuan University	Baowen Du et al
Wuhan/HB-WH3-181/2020	EPI_ISL_454942	2020-03-02	Wuhan Chain Medical Labs (CMLabs)	State Key Laboratory of Biotherapy of Sichuan University	Baowen Du et al
Wuhan/HB-WH4-194/2020	EPI_ISL_454948	2020-03-24	Wuhan Chain Medical Labs (CMLabs)	State Key Laboratory of Biotherapy of Sichuan University	Baowen Du et al
Wuhan/HB-WH5-227/2020	EPI_ISL_454972	2020-03-17	Wuhan Chain Medical Labs (CMLabs)	State Key Laboratory of Biotherapy of Sichuan University	Baowen Du et al
Wuhan/HB-WH6-246/2020	EPI_ISL_454983	2020-03-12	Wuhan Chain Medical Labs (CMLabs)	State Key Laboratory of Biotherapy of Sichuan University	Baowen Du et al
Wuhan/HB-WHCM-104/2020	EPI_ISL_454989	2020-03-02	Wuhan Chain Medical Labs (CMLabs)	State Key Laboratory of Biotherapy of Sichuan University	Baowen Du et al
Wuhan/HB-WHCM2-274/2020	EPI_ISL_455008	2020-02-23	Wuhan Chain Medical Labs (CMLabs)	State Key Laboratory of Biotherapy of Sichuan University	Baowen Du et al
Wuhan/HBCDC-HB-02/2019	EPI_ISL_412898	2019-12-30	Wuhan Jinyintan Hospital	Hubei Provincial Center for Disease Control and Prevention	Bin Fang et al
Wuhan/Hu-1/2019	EPI_ISL_402125	2019-12-26		National Institute for Communicable Disease Control and Prevention (ICDC) Chinese Center for Disease Control and Prevention (China CDC)	Zhang et al
Wuhan/IPBCAMS-WH-01/2019	EPI_ISL_402123	2019-12-24	Institute of Pathogen Biology, Chinese Academy of Medical Sciences & Peking Union Medical College	Institute of Pathogen Biology, Chinese Academy of Medical Sciences & Peking Union Medical College	Lili Ren et al
Wuhan/IPBCAMS-WH-03/2019	EPI_ISL_403930	2019-12-30	Institute of Pathogen Biology, Chinese Academy of Medical Sciences & Peking Union Medical College	Institute of Pathogen Biology, Chinese Academy of Medical Sciences & Peking Union Medical College	Lili Ren et al
Wuhan/WH01/2019	EPI_ISL_406798	2019-12-26	General Hospital of Central Theater Command of People's Liberation Army of China	BGI & Institute of Microbiology, Chinese Academy of Sciences & Shandong First Medical University & Shandong Academy of Medical Sciences & General Hospital of Central Theater Command of People's Liberation Army of China	Weijun Chen et al
Wuhan/WHUH001/2020	EPI_ISL_449476	2020-01-22		Department of Respiratory and Critical Care	Wang et al
Wuhan/WIV04/2019	EPI_ISL_402124	2019-12-30	Wuhan Jinyintan Hospital	Wuhan Institute of Virology, Chinese Academy of Sciences	Peng Zhou et al
Wuhan/WIV05/2019	EPI_ISL_402128	2019-12-30	Wuhan Jinyintan Hospital	Wuhan Institute of Virology, Chinese Academy of Sciences	Peng Zhou et al
Wuhan/WIV06/2019	EPI_ISL_402129	2019-12-30	Wuhan Jinyintan Hospital	Wuhan Institute of Virology, Chinese Academy of Sciences	Peng Zhou et al
Zhejiang/OS5/2020	EPI_ISL_455689	2020-03-24		Department of Microbiology	Gao et al
