# Supplementary material for: Accumulation of mutations in antibody and CD8 T cell epitopes in a B cell depleted lymphoma patient with chronic SARS-CoV-2 infection
Source: Nat Commun. 2022 Sep 23;13:5586. doi: 10.1038/s41467-022-32772-5 (PMC9508331; doi:10.1038/s41467-022-32772-5)
Supplement: Supplementary file 6 — Source Data [file 41467_2022_32772_MOESM6_ESM.xlsx]

## Sheet: Fig. 1b
SARS-CoV-2 RNA levels in log10 copies per ml
date	days post infection	endotracheal aspirate	serum
2020-11-05	5	6.56357	3.8384
14/05/2020	8	9.76673	3.38215
18/05/2020	12	9.43117
22/05/2020	16	9.33697	3.97381
24/05/2020	18	9.07205	4.27994
26/05/2020	20	9.13681
28/05/2020	22	8.72471	5.25131
2020-04-06	29	8.45979	3.5882
2020-10-06	35	8.40092	2.90824
15/06/2020	40	7.23233	negative
18/06/2020	43	7.56201	3.28796
22/06/2020	47	9.12798	negative
25/06/2020	50	9.31048	negative
29/06/2020	54	7.86519	negative
2020-02-07	57	8.28023	negative
2020-06-07	61	7.45309
2020-09-07	64	7.24116
13/07/2020	68	7.32063
16/07/2020	71	8.33322
20/07/2020	75	7.81809
23/07/2020	78	8.85128
27/07/2020	82	7.25882
30/07/2020	85	7.37656
2020-02-08	88	7.66503
2020-06-08	92	7.23821
2020-10-08	96	7.89757
13/08/2020	99	7.99765
17/08/2020	103	7.49725	negative
20/08/2020	106	8.10656
24/08/2020	110	7.85342
31/08/2020	117	7.38539
2020-03-09	120	6.27567
2020-07-09	124	7.31475
2020-10-09	127	7.45898
14/09/2020	131	6.23152
20/09/2020	137	6.97329
03.10.2020	151	9.623

## Sheet: Fig. 4a
Spots per 250,000 cells
		Patient	st.dev.	HD1	st.dev.	HD2	st.dev.	HD3	st.dev.	HD4	st.dev.	HD5	st.dev.
Spike N-terminal		220	13.44	124.33	6.13	29.33	3.09	23.33	6.65	77	20.02	27	7.12
Spike C-terminal		219.67	33.32	70.33	8.34	102	17.66	28.67	3.68	5	1	33.33	2.62
Nucleocapsid		236.67	16.34	203.33	12.47	68.33	10.08	21.33	1.25	300	15.75	57.67	3.3
Membrane		21	6.16	109	12.36	69.67	16.5	35.67	6.24	26	4.24	24	2.94
ORF3a		139	36.12	33.33	5.91	62	6.53	10.33	3.4	29	7.12	17	3.74

## Sheet: Fig. 5b
peptide concentration (log M)	TPSGTWLTY			TPSGTWLIY			KPSGTWLIY
-6	39261.4	39954.4	37668.6	24446.3	25033.7	26115.6	2989.05	1675.46	2130.07
-6.69897	31360.9	29468.7	31240.6	21428.4	21480.7	20784.1	961.706	693.409	525.955
-7.39794	21318.3	19857.8	21548.6	16210.9	14846.2	17149.4	445.398	592.912	487.288
-8.09691	9310.98	8749.24	8000.67	7364.44	6827.06	7622.37	424.345	386.044	345.407
-8.79588	1417.9	1304.84	1413.2	2362.62	2610.07	2037.95	314.68	335.19	337.235
-11	361.704	332.12	489.276	323.922	306.446	415.298	316.736	398.169	420.326
IFN-gamma concentrations are shown in pg/ml in the supernatant of T -cell cultures stimulated with the indicated peptides. Experiments were performed in triplicate.

## Sheet: Fig. 5c
peptide concentration (log M)	ASAL-V			ASAL-F
-5.30103	2225	2309.7	1902.05	114.369	102.566	110.411
-6	732.653	1012.59	1064.41	90.9818	134.492	87.1721
-6.69897	224.208	202.162	153.741	109.097	126.378	167.746
-7.39794	73.4402	123.693	105.17	139.948	75.9081	177.67
-8.09691	119.682	32.7509	30.5994	85.9082	82.1347	43.8302
-11	74.6725	46.1048	34.925	64.9097	14.36	37.1208
IFN-gamma concentrations are shown in pg/ml in the supernatant of T -cell cultures stimulated with the indicated peptides. Experiments were performed in triplicate.

## Sheet: Fig. 5d
peptide concentration (log M)	CTDDNALAY		CIDDNALAY
-6	8811.12	11874.7	4332.88	4394.01
-6.69897	6998.38	8365.25	1467.24	1118.99
-7.39794	3196.78	3611.78	207.292	402.427
-8.09691	1296.31	821.844	0	0
-8.79588	491.574	606.002	0	231.108
IFN-gamma concentrations are shown in pg/ml in the supernatant of T -cell cultures stimulated with the indicated peptides. Experiments were performed in duplicate.

## Sheet: Suppl. Fig. 2
peptide concentration (log M)
	CTDDNALAY		CIDDNALAY		CTDDNALAYY		CIDDNALAYY
-6	4506.44	3117.81	2642.53	2745.99	38900.4	38761.6	34621.1	32107.4
-6.69897	3528.7	1306.34	2232.45	2249.41	32964.7	33482.9	22686.4	22979.3
-7.39794	2130.82	2704.42	2803.12	2314.86	11425.8	12976.6	9066.22	8612.8
-8.09691	1693.72	1535.15	1996.36	1698.53	2729.68	3097.25	2449.25	2517.38
-8.79588	1443.13	2191.29	1642.44	1471.93	1629.63	1897.5	2400.63	1613.61
-11	1675.29	2162.26	2092.14	2087.31	1219.16	1769.08	1661.67	1327.94
IFN-gamma concentrations are shown in pg/ml in the supernatant of T -cell cultures stimulated with the indicated peptides. Experiments were performed in duplicate.

## Sheet: Suppl. Fig. 3
day		5	28	47	54	61	68	75	82	89	93	96
CD4 T cells	cells/μl	9	31	37	18	28	25	34	131	97	56	168
CD8 T cells	cells/μl	22	37	37	38	57	33	31	44	30	30	59
CD38+ CD8 T cells	cells/μl	22	36	36	36	56	30	30	37	25	29	56
